# Supplementary material for: A computational investigation of lift generation and power expenditure of Pratt’s roundleaf bat (Hipposideros pratti) in forward flight
Source: PLoS One. 2018 Nov 28;13(11):e0207613. doi: 10.1371/journal.pone.0207613 (PMC6261594; doi:10.1371/journal.pone.0207613)
Supplement: S1 CSV File — (CSV) [file pone.0207613.s001.csv]

time (ms)	Fx (N)	Fy (N)	Fz (N)	power (W)
1.06E+02	-4.32E-02	1.00E-01	5.52E-01	3.48E-01
1.07E+02	-4.61E-02	1.05E-01	5.68E-01	3.84E-01
1.07E+02	-4.91E-02	1.10E-01	5.83E-01	4.21E-01
1.07E+02	-5.21E-02	1.14E-01	5.98E-01	4.57E-01
1.07E+02	-5.51E-02	1.19E-01	6.13E-01	4.94E-01
1.07E+02	-5.80E-02	1.23E-01	6.28E-01	5.30E-01
1.07E+02	-6.10E-02	1.28E-01	6.43E-01	5.66E-01
1.07E+02	-6.39E-02	1.32E-01	6.58E-01	6.02E-01
1.08E+02	-6.69E-02	1.36E-01	6.72E-01	6.38E-01
1.08E+02	-6.98E-02	1.41E-01	6.86E-01	6.74E-01
1.08E+02	-7.27E-02	1.45E-01	7.00E-01	7.09E-01
1.08E+02	-7.56E-02	1.49E-01	7.14E-01	7.44E-01
1.08E+02	-7.86E-02	1.52E-01	7.27E-01	7.79E-01
1.08E+02	-8.14E-02	1.56E-01	7.40E-01	8.14E-01
1.08E+02	-8.43E-02	1.60E-01	7.53E-01	8.48E-01
1.08E+02	-8.72E-02	1.63E-01	7.65E-01	8.82E-01
1.09E+02	-9.00E-02	1.66E-01	7.77E-01	9.16E-01
1.09E+02	-9.29E-02	1.69E-01	7.89E-01	9.49E-01
1.09E+02	-9.57E-02	1.72E-01	8.00E-01	9.82E-01
1.09E+02	-9.85E-02	1.75E-01	8.10E-01	1.01E+00
1.09E+02	-1.01E-01	1.77E-01	8.20E-01	1.05E+00
1.09E+02	-1.04E-01	1.79E-01	8.29E-01	1.08E+00
1.09E+02	-1.07E-01	1.81E-01	8.38E-01	1.11E+00
1.10E+02	-1.09E-01	1.83E-01	8.47E-01	1.14E+00
1.10E+02	-1.12E-01	1.84E-01	8.54E-01	1.17E+00
1.10E+02	-1.15E-01	1.86E-01	8.62E-01	1.20E+00
1.10E+02	-1.17E-01	1.87E-01	8.68E-01	1.23E+00
1.10E+02	-1.20E-01	1.88E-01	8.75E-01	1.26E+00
1.10E+02	-1.23E-01	1.89E-01	8.81E-01	1.28E+00
1.10E+02	-1.25E-01	1.89E-01	8.86E-01	1.31E+00
1.11E+02	-1.28E-01	1.90E-01	8.91E-01	1.34E+00
1.11E+02	-1.30E-01	1.90E-01	8.96E-01	1.36E+00
1.11E+02	-1.33E-01	1.90E-01	9.01E-01	1.39E+00
1.11E+02	-1.35E-01	1.91E-01	9.05E-01	1.41E+00
1.11E+02	-1.38E-01	1.91E-01	9.08E-01	1.44E+00
1.11E+02	-1.40E-01	1.90E-01	9.12E-01	1.46E+00
1.11E+02	-1.43E-01	1.90E-01	9.15E-01	1.48E+00
1.12E+02	-1.45E-01	1.90E-01	9.18E-01	1.50E+00
1.12E+02	-1.48E-01	1.90E-01	9.20E-01	1.52E+00
1.12E+02	-1.50E-01	1.90E-01	9.23E-01	1.54E+00
1.12E+02	-1.52E-01	1.89E-01	9.25E-01	1.56E+00
1.12E+02	-1.55E-01	1.89E-01	9.27E-01	1.58E+00
1.12E+02	-1.57E-01	1.89E-01	9.29E-01	1.60E+00
1.12E+02	-1.59E-01	1.88E-01	9.31E-01	1.61E+00
1.13E+02	-1.61E-01	1.88E-01	9.32E-01	1.63E+00
1.13E+02	-1.64E-01	1.87E-01	9.33E-01	1.64E+00
1.13E+02	-1.66E-01	1.87E-01	9.35E-01	1.66E+00
1.13E+02	-1.68E-01	1.86E-01	9.36E-01	1.67E+00
1.13E+02	-1.70E-01	1.86E-01	9.36E-01	1.68E+00
1.13E+02	-1.72E-01	1.85E-01	9.37E-01	1.70E+00
1.13E+02	-1.74E-01	1.85E-01	9.38E-01	1.71E+00
1.13E+02	-1.76E-01	1.84E-01	9.38E-01	1.72E+00
1.14E+02	-1.78E-01	1.84E-01	9.38E-01	1.73E+00
1.14E+02	-1.80E-01	1.83E-01	9.38E-01	1.74E+00
1.14E+02	-1.82E-01	1.82E-01	9.38E-01	1.74E+00
1.14E+02	-1.84E-01	1.82E-01	9.38E-01	1.75E+00
1.14E+02	-1.86E-01	1.81E-01	9.38E-01	1.76E+00
1.14E+02	-1.88E-01	1.80E-01	9.37E-01	1.76E+00
1.14E+02	-1.89E-01	1.79E-01	9.37E-01	1.77E+00
1.15E+02	-1.91E-01	1.78E-01	9.36E-01	1.77E+00
1.15E+02	-1.93E-01	1.78E-01	9.35E-01	1.78E+00
1.15E+02	-1.94E-01	1.77E-01	9.34E-01	1.78E+00
1.15E+02	-1.96E-01	1.76E-01	9.33E-01	1.78E+00
1.15E+02	-1.97E-01	1.75E-01	9.32E-01	1.79E+00
1.15E+02	-1.99E-01	1.74E-01	9.31E-01	1.79E+00
1.15E+02	-2.00E-01	1.73E-01	9.30E-01	1.79E+00
1.16E+02	-2.01E-01	1.72E-01	9.28E-01	1.79E+00
1.16E+02	-2.02E-01	1.71E-01	9.27E-01	1.79E+00
1.16E+02	-2.04E-01	1.70E-01	9.26E-01	1.79E+00
1.16E+02	-2.05E-01	1.69E-01	9.24E-01	1.79E+00
1.16E+02	-2.06E-01	1.67E-01	9.23E-01	1.78E+00
1.16E+02	-2.07E-01	1.66E-01	9.21E-01	1.78E+00
1.16E+02	-2.08E-01	1.65E-01	9.20E-01	1.78E+00
1.17E+02	-2.09E-01	1.64E-01	9.18E-01	1.78E+00
1.17E+02	-2.10E-01	1.63E-01	9.17E-01	1.77E+00
1.17E+02	-2.11E-01	1.62E-01	9.16E-01	1.77E+00
1.17E+02	-2.12E-01	1.61E-01	9.14E-01	1.77E+00
1.17E+02	-2.13E-01	1.59E-01	9.13E-01	1.76E+00
1.17E+02	-2.14E-01	1.58E-01	9.12E-01	1.76E+00
1.17E+02	-2.15E-01	1.57E-01	9.11E-01	1.76E+00
1.17E+02	-2.15E-01	1.56E-01	9.10E-01	1.75E+00
1.18E+02	-2.16E-01	1.55E-01	9.09E-01	1.75E+00
1.18E+02	-2.17E-01	1.53E-01	9.09E-01	1.74E+00
1.18E+02	-2.18E-01	1.52E-01	9.08E-01	1.74E+00
1.18E+02	-2.18E-01	1.51E-01	9.08E-01	1.73E+00
1.18E+02	-2.19E-01	1.50E-01	9.07E-01	1.73E+00
1.18E+02	-2.20E-01	1.49E-01	9.07E-01	1.72E+00
1.18E+02	-2.20E-01	1.48E-01	9.07E-01	1.72E+00
1.19E+02	-2.21E-01	1.47E-01	9.06E-01	1.71E+00
1.19E+02	-2.21E-01	1.45E-01	9.06E-01	1.71E+00
1.19E+02	-2.22E-01	1.44E-01	9.06E-01	1.70E+00
1.19E+02	-2.22E-01	1.43E-01	9.06E-01	1.70E+00
1.19E+02	-2.23E-01	1.42E-01	9.06E-01	1.69E+00
1.19E+02	-2.23E-01	1.41E-01	9.06E-01	1.69E+00
1.19E+02	-2.23E-01	1.40E-01	9.06E-01	1.68E+00
1.20E+02	-2.24E-01	1.39E-01	9.06E-01	1.67E+00
1.20E+02	-2.24E-01	1.38E-01	9.06E-01	1.67E+00
1.20E+02	-2.24E-01	1.36E-01	9.06E-01	1.66E+00
1.20E+02	-2.24E-01	1.35E-01	9.06E-01	1.65E+00
1.20E+02	-2.24E-01	1.34E-01	9.06E-01	1.65E+00
1.20E+02	-2.24E-01	1.33E-01	9.05E-01	1.64E+00
1.20E+02	-2.24E-01	1.32E-01	9.05E-01	1.63E+00
1.21E+02	-2.24E-01	1.31E-01	9.04E-01	1.63E+00
1.21E+02	-2.23E-01	1.30E-01	9.04E-01	1.62E+00
1.21E+02	-2.23E-01	1.29E-01	9.03E-01	1.61E+00
1.21E+02	-2.23E-01	1.27E-01	9.03E-01	1.60E+00
1.21E+02	-2.22E-01	1.26E-01	9.02E-01	1.59E+00
1.21E+02	-2.22E-01	1.25E-01	9.01E-01	1.58E+00
1.21E+02	-2.21E-01	1.24E-01	9.00E-01	1.57E+00
1.22E+02	-2.21E-01	1.23E-01	8.99E-01	1.56E+00
1.22E+02	-2.20E-01	1.22E-01	8.98E-01	1.56E+00
1.22E+02	-2.19E-01	1.21E-01	8.97E-01	1.55E+00
1.22E+02	-2.19E-01	1.20E-01	8.96E-01	1.54E+00
1.22E+02	-2.18E-01	1.19E-01	8.95E-01	1.53E+00
1.22E+02	-2.17E-01	1.18E-01	8.94E-01	1.52E+00
1.22E+02	-2.16E-01	1.17E-01	8.93E-01	1.51E+00
1.22E+02	-2.15E-01	1.16E-01	8.92E-01	1.50E+00
1.23E+02	-2.14E-01	1.15E-01	8.91E-01	1.49E+00
1.23E+02	-2.14E-01	1.14E-01	8.89E-01	1.48E+00
1.23E+02	-2.13E-01	1.14E-01	8.88E-01	1.47E+00
1.23E+02	-2.12E-01	1.13E-01	8.87E-01	1.46E+00
1.23E+02	-2.11E-01	1.12E-01	8.86E-01	1.45E+00
1.23E+02	-2.09E-01	1.11E-01	8.85E-01	1.44E+00
1.23E+02	-2.08E-01	1.11E-01	8.84E-01	1.43E+00
1.24E+02	-2.07E-01	1.10E-01	8.83E-01	1.42E+00
1.24E+02	-2.06E-01	1.10E-01	8.82E-01	1.41E+00
1.24E+02	-2.05E-01	1.09E-01	8.81E-01	1.40E+00
1.24E+02	-2.04E-01	1.09E-01	8.80E-01	1.39E+00
1.24E+02	-2.03E-01	1.09E-01	8.79E-01	1.38E+00
1.24E+02	-2.02E-01	1.08E-01	8.78E-01	1.37E+00
1.24E+02	-2.01E-01	1.08E-01	8.78E-01	1.37E+00
1.25E+02	-1.99E-01	1.08E-01	8.78E-01	1.36E+00
1.25E+02	-1.98E-01	1.08E-01	8.77E-01	1.35E+00
1.25E+02	-1.97E-01	1.08E-01	8.77E-01	1.34E+00
1.25E+02	-1.96E-01	1.08E-01	8.77E-01	1.34E+00
1.25E+02	-1.95E-01	1.08E-01	8.78E-01	1.33E+00
1.25E+02	-1.94E-01	1.08E-01	8.78E-01	1.33E+00
1.25E+02	-1.93E-01	1.09E-01	8.79E-01	1.32E+00
1.26E+02	-1.92E-01	1.09E-01	8.80E-01	1.32E+00
1.26E+02	-1.91E-01	1.09E-01	8.81E-01	1.32E+00
1.26E+02	-1.90E-01	1.10E-01	8.83E-01	1.32E+00
1.26E+02	-1.89E-01	1.11E-01	8.85E-01	1.31E+00
1.26E+02	-1.88E-01	1.11E-01	8.87E-01	1.31E+00
1.26E+02	-1.87E-01	1.12E-01	8.89E-01	1.31E+00
1.26E+02	-1.87E-01	1.13E-01	8.92E-01	1.32E+00
1.27E+02	-1.86E-01	1.14E-01	8.95E-01	1.32E+00
1.27E+02	-1.85E-01	1.15E-01	8.98E-01	1.32E+00
1.27E+02	-1.84E-01	1.16E-01	9.02E-01	1.33E+00
1.27E+02	-1.84E-01	1.18E-01	9.05E-01	1.33E+00
1.27E+02	-1.83E-01	1.19E-01	9.09E-01	1.34E+00
1.27E+02	-1.82E-01	1.20E-01	9.14E-01	1.34E+00
1.27E+02	-1.82E-01	1.22E-01	9.18E-01	1.35E+00
1.27E+02	-1.81E-01	1.23E-01	9.23E-01	1.36E+00
1.28E+02	-1.81E-01	1.25E-01	9.28E-01	1.37E+00
1.28E+02	-1.80E-01	1.26E-01	9.33E-01	1.38E+00
1.28E+02	-1.80E-01	1.28E-01	9.38E-01	1.39E+00
1.28E+02	-1.79E-01	1.30E-01	9.44E-01	1.40E+00
1.28E+02	-1.79E-01	1.31E-01	9.50E-01	1.42E+00
1.28E+02	-1.78E-01	1.33E-01	9.56E-01	1.43E+00
1.28E+02	-1.78E-01	1.35E-01	9.62E-01	1.44E+00
1.29E+02	-1.78E-01	1.36E-01	9.68E-01	1.46E+00
1.29E+02	-1.77E-01	1.38E-01	9.75E-01	1.47E+00
1.29E+02	-1.77E-01	1.40E-01	9.81E-01	1.49E+00
1.29E+02	-1.76E-01	1.42E-01	9.88E-01	1.51E+00
1.29E+02	-1.76E-01	1.44E-01	9.95E-01	1.52E+00
1.29E+02	-1.76E-01	1.45E-01	1.00E+00	1.54E+00
1.29E+02	-1.75E-01	1.47E-01	1.01E+00	1.56E+00
1.30E+02	-1.75E-01	1.49E-01	1.02E+00	1.58E+00
1.30E+02	-1.75E-01	1.51E-01	1.02E+00	1.60E+00
1.30E+02	-1.74E-01	1.53E-01	1.03E+00	1.62E+00
1.30E+02	-1.74E-01	1.54E-01	1.04E+00	1.64E+00
1.30E+02	-1.74E-01	1.56E-01	1.05E+00	1.67E+00
1.30E+02	-1.74E-01	1.58E-01	1.05E+00	1.69E+00
1.30E+02	-1.74E-01	1.60E-01	1.06E+00	1.71E+00
1.31E+02	-1.73E-01	1.61E-01	1.07E+00	1.73E+00
1.31E+02	-1.73E-01	1.63E-01	1.08E+00	1.76E+00
1.31E+02	-1.73E-01	1.65E-01	1.09E+00	1.78E+00
1.31E+02	-1.73E-01	1.66E-01	1.09E+00	1.80E+00
1.31E+02	-1.73E-01	1.68E-01	1.10E+00	1.83E+00
1.31E+02	-1.73E-01	1.69E-01	1.11E+00	1.85E+00
1.31E+02	-1.73E-01	1.71E-01	1.12E+00	1.87E+00
1.32E+02	-1.73E-01	1.72E-01	1.13E+00	1.90E+00
1.32E+02	-1.73E-01	1.74E-01	1.13E+00	1.92E+00
1.32E+02	-1.73E-01	1.75E-01	1.14E+00	1.95E+00
1.32E+02	-1.73E-01	1.76E-01	1.15E+00	1.97E+00
1.32E+02	-1.73E-01	1.77E-01	1.16E+00	1.99E+00
1.32E+02	-1.73E-01	1.79E-01	1.17E+00	2.02E+00
1.32E+02	-1.73E-01	1.80E-01	1.17E+00	2.04E+00
1.32E+02	-1.74E-01	1.81E-01	1.18E+00	2.06E+00
1.33E+02	-1.74E-01	1.82E-01	1.19E+00	2.08E+00
1.33E+02	-1.74E-01	1.82E-01	1.19E+00	2.10E+00
1.33E+02	-1.74E-01	1.83E-01	1.20E+00	2.12E+00
1.33E+02	-1.74E-01	1.84E-01	1.21E+00	2.14E+00
1.33E+02	-1.75E-01	1.84E-01	1.21E+00	2.16E+00
1.33E+02	-1.75E-01	1.85E-01	1.22E+00	2.18E+00
1.33E+02	-1.75E-01	1.85E-01	1.22E+00	2.19E+00
1.34E+02	-1.75E-01	1.85E-01	1.23E+00	2.20E+00
1.34E+02	-1.76E-01	1.86E-01	1.23E+00	2.22E+00
1.34E+02	-1.76E-01	1.86E-01	1.24E+00	2.23E+00
1.34E+02	-1.76E-01	1.85E-01	1.24E+00	2.24E+00
1.34E+02	-1.76E-01	1.85E-01	1.24E+00	2.24E+00
1.34E+02	-1.76E-01	1.85E-01	1.24E+00	2.25E+00
1.34E+02	-1.77E-01	1.84E-01	1.24E+00	2.25E+00
1.35E+02	-1.77E-01	1.84E-01	1.25E+00	2.26E+00
1.35E+02	-1.77E-01	1.83E-01	1.25E+00	2.25E+00
1.35E+02	-1.77E-01	1.82E-01	1.25E+00	2.25E+00
1.35E+02	-1.77E-01	1.81E-01	1.24E+00	2.25E+00
1.35E+02	-1.77E-01	1.80E-01	1.24E+00	2.24E+00
1.35E+02	-1.77E-01	1.79E-01	1.24E+00	2.23E+00
1.35E+02	-1.77E-01	1.78E-01	1.24E+00	2.22E+00
1.36E+02	-1.77E-01	1.77E-01	1.24E+00	2.21E+00
1.36E+02	-1.78E-01	1.75E-01	1.23E+00	2.20E+00
1.36E+02	-1.78E-01	1.74E-01	1.23E+00	2.19E+00
1.36E+02	-1.78E-01	1.72E-01	1.22E+00	2.17E+00
1.36E+02	-1.78E-01	1.71E-01	1.22E+00	2.15E+00
1.36E+02	-1.78E-01	1.69E-01	1.21E+00	2.13E+00
1.36E+02	-1.78E-01	1.67E-01	1.21E+00	2.11E+00
1.36E+02	-1.78E-01	1.66E-01	1.20E+00	2.09E+00
1.37E+02	-1.78E-01	1.64E-01	1.19E+00	2.07E+00
1.37E+02	-1.78E-01	1.62E-01	1.19E+00	2.04E+00
1.37E+02	-1.78E-01	1.61E-01	1.18E+00	2.02E+00
1.37E+02	-1.78E-01	1.59E-01	1.17E+00	1.99E+00
1.37E+02	-1.78E-01	1.57E-01	1.16E+00	1.97E+00
1.37E+02	-1.77E-01	1.55E-01	1.15E+00	1.94E+00
1.37E+02	-1.77E-01	1.54E-01	1.15E+00	1.91E+00
1.38E+02	-1.77E-01	1.52E-01	1.14E+00	1.88E+00
1.38E+02	-1.77E-01	1.50E-01	1.13E+00	1.85E+00
1.38E+02	-1.77E-01	1.49E-01	1.12E+00	1.82E+00
1.38E+02	-1.77E-01	1.47E-01	1.11E+00	1.78E+00
1.38E+02	-1.77E-01	1.45E-01	1.10E+00	1.75E+00
1.38E+02	-1.77E-01	1.44E-01	1.09E+00	1.72E+00
1.38E+02	-1.77E-01	1.42E-01	1.08E+00	1.69E+00
1.39E+02	-1.77E-01	1.41E-01	1.07E+00	1.65E+00
1.39E+02	-1.77E-01	1.39E-01	1.05E+00	1.62E+00
1.39E+02	-1.77E-01	1.38E-01	1.04E+00	1.58E+00
1.39E+02	-1.76E-01	1.36E-01	1.03E+00	1.55E+00
1.39E+02	-1.76E-01	1.35E-01	1.02E+00	1.52E+00
1.39E+02	-1.76E-01	1.34E-01	1.01E+00	1.48E+00
1.39E+02	-1.76E-01	1.32E-01	1.00E+00	1.45E+00
1.40E+02	-1.75E-01	1.31E-01	9.89E-01	1.42E+00
1.40E+02	-1.75E-01	1.30E-01	9.77E-01	1.38E+00
1.40E+02	-1.74E-01	1.29E-01	9.66E-01	1.35E+00
1.40E+02	-1.74E-01	1.28E-01	9.55E-01	1.32E+00
1.40E+02	-1.73E-01	1.27E-01	9.44E-01	1.28E+00
1.40E+02	-1.73E-01	1.26E-01	9.33E-01	1.25E+00
1.40E+02	-1.72E-01	1.25E-01	9.22E-01	1.22E+00
1.41E+02	-1.72E-01	1.24E-01	9.11E-01	1.19E+00
1.41E+02	-1.71E-01	1.24E-01	9.00E-01	1.16E+00
1.41E+02	-1.70E-01	1.23E-01	8.90E-01	1.14E+00
1.41E+02	-1.70E-01	1.22E-01	8.80E-01	1.11E+00
1.41E+02	-1.69E-01	1.22E-01	8.70E-01	1.08E+00
1.41E+02	-1.68E-01	1.21E-01	8.60E-01	1.06E+00
1.41E+02	-1.67E-01	1.21E-01	8.51E-01	1.03E+00
1.41E+02	-1.66E-01	1.20E-01	8.41E-01	1.01E+00
1.42E+02	-1.65E-01	1.20E-01	8.33E-01	9.87E-01
1.42E+02	-1.63E-01	1.20E-01	8.24E-01	9.67E-01
1.42E+02	-1.62E-01	1.19E-01	8.16E-01	9.48E-01
1.42E+02	-1.61E-01	1.19E-01	8.09E-01	9.30E-01
1.42E+02	-1.59E-01	1.19E-01	8.02E-01	9.14E-01
1.42E+02	-1.58E-01	1.19E-01	7.95E-01	9.00E-01
1.42E+02	-1.56E-01	1.19E-01	7.89E-01	8.87E-01
1.43E+02	-1.55E-01	1.19E-01	7.84E-01	8.75E-01
1.43E+02	-1.53E-01	1.19E-01	7.79E-01	8.66E-01
1.43E+02	-1.51E-01	1.19E-01	7.75E-01	8.58E-01
1.43E+02	-1.49E-01	1.19E-01	7.71E-01	8.52E-01
1.43E+02	-1.47E-01	1.19E-01	7.68E-01	8.48E-01
1.43E+02	-1.45E-01	1.19E-01	7.65E-01	8.46E-01
1.43E+02	-1.43E-01	1.19E-01	7.63E-01	8.45E-01
1.44E+02	-1.41E-01	1.20E-01	7.62E-01	8.46E-01
1.44E+02	-1.38E-01	1.20E-01	7.61E-01	8.48E-01
1.44E+02	-1.36E-01	1.20E-01	7.61E-01	8.52E-01
1.44E+02	-1.33E-01	1.20E-01	7.61E-01	8.57E-01
1.44E+02	-1.31E-01	1.21E-01	7.62E-01	8.63E-01
1.44E+02	-1.28E-01	1.21E-01	7.63E-01	8.71E-01
1.44E+02	-1.26E-01	1.22E-01	7.64E-01	8.80E-01
1.45E+02	-1.23E-01	1.22E-01	7.66E-01	8.90E-01
1.45E+02	-1.20E-01	1.22E-01	7.69E-01	9.01E-01
1.45E+02	-1.18E-01	1.23E-01	7.71E-01	9.13E-01
1.45E+02	-1.15E-01	1.23E-01	7.74E-01	9.26E-01
1.45E+02	-1.12E-01	1.24E-01	7.78E-01	9.40E-01
1.45E+02	-1.09E-01	1.24E-01	7.82E-01	9.55E-01
1.45E+02	-1.06E-01	1.25E-01	7.86E-01	9.71E-01
1.46E+02	-1.03E-01	1.25E-01	7.90E-01	9.87E-01
1.46E+02	-1.00E-01	1.26E-01	7.95E-01	1.00E+00
1.46E+02	-9.75E-02	1.26E-01	8.00E-01	1.02E+00
1.46E+02	-9.46E-02	1.27E-01	8.05E-01	1.04E+00
1.46E+02	-9.16E-02	1.28E-01	8.11E-01	1.06E+00
1.46E+02	-8.86E-02	1.28E-01	8.17E-01	1.08E+00
1.46E+02	-8.57E-02	1.29E-01	8.23E-01	1.10E+00
1.46E+02	-8.27E-02	1.29E-01	8.29E-01	1.12E+00
1.47E+02	-7.97E-02	1.30E-01	8.35E-01	1.14E+00
1.47E+02	-7.68E-02	1.30E-01	8.41E-01	1.16E+00
1.47E+02	-7.38E-02	1.31E-01	8.47E-01	1.18E+00
1.47E+02	-7.09E-02	1.31E-01	8.54E-01	1.20E+00
1.47E+02	-6.80E-02	1.32E-01	8.60E-01	1.22E+00
1.47E+02	-6.51E-02	1.32E-01	8.66E-01	1.24E+00
1.47E+02	-6.22E-02	1.32E-01	8.73E-01	1.26E+00
1.48E+02	-5.94E-02	1.33E-01	8.79E-01	1.29E+00
1.48E+02	-5.66E-02	1.33E-01	8.85E-01	1.31E+00
1.48E+02	-5.39E-02	1.33E-01	8.91E-01	1.33E+00
1.48E+02	-5.11E-02	1.34E-01	8.97E-01	1.35E+00
1.48E+02	-4.84E-02	1.34E-01	9.03E-01	1.37E+00
1.48E+02	-4.58E-02	1.34E-01	9.08E-01	1.39E+00
1.48E+02	-4.32E-02	1.34E-01	9.14E-01	1.41E+00
1.49E+02	-4.07E-02	1.34E-01	9.19E-01	1.43E+00
1.49E+02	-3.82E-02	1.34E-01	9.24E-01	1.45E+00
1.49E+02	-3.58E-02	1.34E-01	9.29E-01	1.47E+00
1.49E+02	-3.34E-02	1.34E-01	9.33E-01	1.49E+00
1.49E+02	-3.11E-02	1.34E-01	9.37E-01	1.51E+00
1.49E+02	-2.88E-02	1.34E-01	9.41E-01	1.53E+00
1.49E+02	-2.66E-02	1.34E-01	9.45E-01	1.55E+00
1.50E+02	-2.45E-02	1.33E-01	9.49E-01	1.57E+00
1.50E+02	-2.23E-02	1.33E-01	9.53E-01	1.59E+00
1.50E+02	-2.03E-02	1.33E-01	9.56E-01	1.61E+00
1.50E+02	-1.83E-02	1.32E-01	9.59E-01	1.62E+00
1.50E+02	-1.63E-02	1.32E-01	9.62E-01	1.64E+00
1.50E+02	-1.44E-02	1.31E-01	9.65E-01	1.66E+00
1.50E+02	-1.25E-02	1.31E-01	9.68E-01	1.68E+00
1.51E+02	-1.07E-02	1.31E-01	9.70E-01	1.69E+00
1.51E+02	-8.99E-03	1.30E-01	9.73E-01	1.71E+00
1.51E+02	-7.28E-03	1.29E-01	9.75E-01	1.73E+00
1.51E+02	-5.63E-03	1.29E-01	9.77E-01	1.74E+00
1.51E+02	-4.03E-03	1.28E-01	9.79E-01	1.76E+00
1.51E+02	-2.47E-03	1.28E-01	9.81E-01	1.77E+00
1.51E+02	-9.67E-04	1.27E-01	9.82E-01	1.79E+00
1.51E+02	4.90E-04	1.26E-01	9.84E-01	1.80E+00
1.52E+02	1.90E-03	1.26E-01	9.85E-01	1.82E+00
1.52E+02	3.27E-03	1.25E-01	9.87E-01	1.83E+00
1.52E+02	4.61E-03	1.24E-01	9.88E-01	1.85E+00
1.52E+02	5.91E-03	1.23E-01	9.89E-01	1.86E+00
1.52E+02	7.17E-03	1.23E-01	9.90E-01	1.87E+00
1.52E+02	8.40E-03	1.22E-01	9.91E-01	1.89E+00
1.52E+02	9.61E-03	1.21E-01	9.92E-01	1.90E+00
1.53E+02	1.08E-02	1.20E-01	9.93E-01	1.91E+00
1.53E+02	1.20E-02	1.19E-01	9.93E-01	1.93E+00
1.53E+02	1.31E-02	1.18E-01	9.94E-01	1.94E+00
1.53E+02	1.42E-02	1.17E-01	9.94E-01	1.96E+00
1.53E+02	1.53E-02	1.16E-01	9.95E-01	1.97E+00
1.53E+02	1.64E-02	1.15E-01	9.95E-01	1.98E+00
1.53E+02	1.75E-02	1.14E-01	9.95E-01	2.00E+00
1.54E+02	1.86E-02	1.13E-01	9.95E-01	2.01E+00
1.54E+02	1.97E-02	1.12E-01	9.96E-01	2.03E+00
1.54E+02	2.08E-02	1.11E-01	9.96E-01	2.04E+00
1.54E+02	2.19E-02	1.10E-01	9.96E-01	2.06E+00
1.54E+02	2.30E-02	1.08E-01	9.95E-01	2.07E+00
1.54E+02	2.41E-02	1.07E-01	9.95E-01	2.09E+00
1.54E+02	2.53E-02	1.06E-01	9.95E-01	2.10E+00
1.55E+02	2.64E-02	1.04E-01	9.95E-01	2.12E+00
1.55E+02	2.75E-02	1.03E-01	9.95E-01	2.13E+00
1.55E+02	2.87E-02	1.02E-01	9.94E-01	2.15E+00
1.55E+02	2.99E-02	1.00E-01	9.94E-01	2.17E+00
1.55E+02	3.10E-02	9.87E-02	9.93E-01	2.18E+00
1.55E+02	3.22E-02	9.72E-02	9.93E-01	2.20E+00
1.55E+02	3.35E-02	9.57E-02	9.92E-01	2.22E+00
1.55E+02	3.47E-02	9.42E-02	9.92E-01	2.24E+00
1.56E+02	3.59E-02	9.26E-02	9.91E-01	2.25E+00
1.56E+02	3.72E-02	9.10E-02	9.91E-01	2.27E+00
1.56E+02	3.85E-02	8.94E-02	9.90E-01	2.29E+00
1.56E+02	3.98E-02	8.78E-02	9.89E-01	2.31E+00
1.56E+02	4.11E-02	8.61E-02	9.89E-01	2.33E+00
1.56E+02	4.25E-02	8.45E-02	9.88E-01	2.35E+00
1.56E+02	4.39E-02	8.28E-02	9.87E-01	2.37E+00
1.57E+02	4.53E-02	8.11E-02	9.87E-01	2.39E+00
1.57E+02	4.67E-02	7.94E-02	9.86E-01	2.41E+00
1.57E+02	4.82E-02	7.77E-02	9.85E-01	2.43E+00
1.57E+02	4.97E-02	7.61E-02	9.84E-01	2.45E+00
1.57E+02	5.12E-02	7.44E-02	9.83E-01	2.47E+00
1.57E+02	5.28E-02	7.27E-02	9.83E-01	2.49E+00
1.57E+02	5.44E-02	7.10E-02	9.82E-01	2.52E+00
1.58E+02	5.60E-02	6.93E-02	9.81E-01	2.54E+00
1.58E+02	5.76E-02	6.76E-02	9.80E-01	2.56E+00
1.58E+02	5.93E-02	6.59E-02	9.79E-01	2.58E+00
1.58E+02	6.10E-02	6.42E-02	9.78E-01	2.60E+00
1.58E+02	6.28E-02	6.26E-02	9.77E-01	2.63E+00
1.58E+02	6.45E-02	6.09E-02	9.76E-01	2.65E+00
1.58E+02	6.64E-02	5.93E-02	9.75E-01	2.67E+00
1.59E+02	6.82E-02	5.77E-02	9.74E-01	2.69E+00
1.59E+02	7.01E-02	5.61E-02	9.73E-01	2.72E+00
1.59E+02	7.21E-02	5.46E-02	9.72E-01	2.74E+00
1.59E+02	7.40E-02	5.30E-02	9.71E-01	2.76E+00
1.59E+02	7.61E-02	5.15E-02	9.70E-01	2.78E+00
1.59E+02	7.81E-02	5.00E-02	9.69E-01	2.80E+00
1.59E+02	8.02E-02	4.86E-02	9.67E-01	2.82E+00
1.60E+02	8.24E-02	4.71E-02	9.66E-01	2.84E+00
1.60E+02	8.46E-02	4.57E-02	9.65E-01	2.86E+00
1.60E+02	8.68E-02	4.44E-02	9.63E-01	2.88E+00
1.60E+02	8.91E-02	4.31E-02	9.62E-01	2.90E+00
1.60E+02	9.14E-02	4.18E-02	9.60E-01	2.92E+00
1.60E+02	9.37E-02	4.06E-02	9.59E-01	2.94E+00
1.60E+02	9.61E-02	3.93E-02	9.57E-01	2.96E+00
1.60E+02	9.85E-02	3.82E-02	9.55E-01	2.98E+00
1.61E+02	1.01E-01	3.70E-02	9.53E-01	2.99E+00
1.61E+02	1.03E-01	3.60E-02	9.51E-01	3.01E+00
1.61E+02	1.06E-01	3.49E-02	9.49E-01	3.02E+00
1.61E+02	1.08E-01	3.39E-02	9.47E-01	3.04E+00
1.61E+02	1.11E-01	3.29E-02	9.45E-01	3.05E+00
1.61E+02	1.13E-01	3.20E-02	9.42E-01	3.07E+00
1.61E+02	1.16E-01	3.10E-02	9.40E-01	3.08E+00
1.62E+02	1.18E-01	3.02E-02	9.37E-01	3.09E+00
1.62E+02	1.21E-01	2.94E-02	9.34E-01	3.10E+00
1.62E+02	1.23E-01	2.86E-02	9.31E-01	3.11E+00
1.62E+02	1.26E-01	2.78E-02	9.27E-01	3.12E+00
1.62E+02	1.28E-01	2.71E-02	9.24E-01	3.12E+00
1.62E+02	1.30E-01	2.64E-02	9.20E-01	3.13E+00
1.62E+02	1.33E-01	2.58E-02	9.16E-01	3.13E+00
1.63E+02	1.35E-01	2.52E-02	9.12E-01	3.14E+00
1.63E+02	1.37E-01	2.47E-02	9.08E-01	3.14E+00
1.63E+02	1.40E-01	2.42E-02	9.03E-01	3.14E+00
1.63E+02	1.42E-01	2.37E-02	8.99E-01	3.14E+00
1.63E+02	1.44E-01	2.33E-02	8.94E-01	3.14E+00
1.63E+02	1.46E-01	2.29E-02	8.89E-01	3.14E+00
1.63E+02	1.49E-01	2.26E-02	8.83E-01	3.14E+00
1.64E+02	1.51E-01	2.23E-02	8.78E-01	3.13E+00
1.64E+02	1.53E-01	2.20E-02	8.72E-01	3.13E+00
1.64E+02	1.55E-01	2.18E-02	8.67E-01	3.12E+00
1.64E+02	1.57E-01	2.17E-02	8.61E-01	3.11E+00
1.64E+02	1.58E-01	2.16E-02	8.55E-01	3.11E+00
1.64E+02	1.60E-01	2.15E-02	8.49E-01	3.10E+00
1.64E+02	1.62E-01	2.15E-02	8.42E-01	3.09E+00
1.65E+02	1.64E-01	2.15E-02	8.36E-01	3.07E+00
1.65E+02	1.65E-01	2.16E-02	8.30E-01	3.06E+00
1.65E+02	1.67E-01	2.17E-02	8.23E-01	3.05E+00
1.65E+02	1.68E-01	2.19E-02	8.17E-01	3.03E+00
1.65E+02	1.69E-01	2.21E-02	8.10E-01	3.02E+00
1.65E+02	1.71E-01	2.24E-02	8.03E-01	3.00E+00
1.65E+02	1.72E-01	2.27E-02	7.96E-01	2.98E+00
1.65E+02	1.73E-01	2.31E-02	7.89E-01	2.97E+00
1.66E+02	1.74E-01	2.35E-02	7.83E-01	2.95E+00
1.66E+02	1.75E-01	2.39E-02	7.76E-01	2.93E+00
1.66E+02	1.76E-01	2.43E-02	7.69E-01	2.91E+00
1.66E+02	1.77E-01	2.48E-02	7.62E-01	2.89E+00
1.66E+02	1.77E-01	2.53E-02	7.55E-01	2.87E+00
1.66E+02	1.78E-01	2.57E-02	7.48E-01	2.84E+00
1.66E+02	1.78E-01	2.62E-02	7.41E-01	2.82E+00
1.67E+02	1.79E-01	2.66E-02	7.34E-01	2.80E+00
1.67E+02	1.79E-01	2.71E-02	7.28E-01	2.77E+00
1.67E+02	1.80E-01	2.75E-02	7.21E-01	2.75E+00
1.67E+02	1.80E-01	2.78E-02	7.14E-01	2.73E+00
1.67E+02	1.81E-01	2.82E-02	7.08E-01	2.70E+00
1.67E+02	1.81E-01	2.84E-02	7.02E-01	2.68E+00
1.67E+02	1.81E-01	2.86E-02	6.95E-01	2.66E+00
1.68E+02	1.81E-01	2.88E-02	6.89E-01	2.63E+00
1.68E+02	1.82E-01	2.89E-02	6.83E-01	2.61E+00
1.68E+02	1.82E-01	2.89E-02	6.77E-01	2.59E+00
1.68E+02	1.82E-01	2.88E-02	6.72E-01	2.56E+00
1.68E+02	1.82E-01	2.86E-02	6.66E-01	2.54E+00
1.68E+02	1.82E-01	2.83E-02	6.61E-01	2.52E+00
1.68E+02	1.82E-01	2.80E-02	6.56E-01	2.49E+00
1.69E+02	1.82E-01	2.76E-02	6.51E-01	2.47E+00
1.69E+02	1.82E-01	2.70E-02	6.46E-01	2.45E+00
1.69E+02	1.82E-01	2.65E-02	6.41E-01	2.43E+00
1.69E+02	1.82E-01	2.58E-02	6.37E-01	2.41E+00
1.69E+02	1.82E-01	2.51E-02	6.32E-01	2.38E+00
1.69E+02	1.82E-01	2.44E-02	6.28E-01	2.36E+00
1.69E+02	1.81E-01	2.35E-02	6.23E-01	2.34E+00
1.70E+02	1.81E-01	2.27E-02	6.19E-01	2.32E+00
1.70E+02	1.81E-01	2.18E-02	6.14E-01	2.30E+00
1.70E+02	1.80E-01	2.09E-02	6.09E-01	2.27E+00
1.70E+02	1.80E-01	1.99E-02	6.05E-01	2.25E+00
1.70E+02	1.79E-01	1.89E-02	6.00E-01	2.23E+00
1.70E+02	1.79E-01	1.79E-02	5.96E-01	2.20E+00
1.70E+02	1.78E-01	1.68E-02	5.91E-01	2.18E+00
1.70E+02	1.77E-01	1.58E-02	5.86E-01	2.15E+00
1.71E+02	1.77E-01	1.47E-02	5.81E-01	2.13E+00
1.71E+02	1.76E-01	1.37E-02	5.76E-01	2.10E+00
1.71E+02	1.75E-01	1.26E-02	5.70E-01	2.08E+00
1.71E+02	1.74E-01	1.16E-02	5.65E-01	2.05E+00
1.71E+02	1.72E-01	1.05E-02	5.59E-01	2.02E+00
1.71E+02	1.71E-01	9.50E-03	5.53E-01	1.99E+00
1.71E+02	1.70E-01	8.48E-03	5.47E-01	1.97E+00
1.72E+02	1.68E-01	7.48E-03	5.41E-01	1.94E+00
1.72E+02	1.67E-01	6.51E-03	5.35E-01	1.91E+00
1.72E+02	1.65E-01	5.56E-03	5.29E-01	1.88E+00
1.72E+02	1.64E-01	4.63E-03	5.23E-01	1.85E+00
1.72E+02	1.62E-01	3.74E-03	5.16E-01	1.82E+00
1.72E+02	1.60E-01	2.88E-03	5.10E-01	1.79E+00
1.72E+02	1.58E-01	2.05E-03	5.03E-01	1.76E+00
1.73E+02	1.57E-01	1.27E-03	4.97E-01	1.72E+00
1.73E+02	1.55E-01	5.27E-04	4.91E-01	1.69E+00
1.73E+02	1.53E-01	-1.68E-04	4.84E-01	1.66E+00
1.73E+02	1.51E-01	-8.14E-04	4.78E-01	1.63E+00
1.73E+02	1.49E-01	-1.41E-03	4.71E-01	1.60E+00
1.73E+02	1.47E-01	-1.94E-03	4.65E-01	1.57E+00
1.73E+02	1.45E-01	-2.42E-03	4.59E-01	1.54E+00
1.74E+02	1.43E-01	-2.84E-03	4.53E-01	1.51E+00
1.74E+02	1.41E-01	-3.19E-03	4.47E-01	1.47E+00
1.74E+02	1.39E-01	-3.48E-03	4.41E-01	1.44E+00
1.74E+02	1.37E-01	-3.70E-03	4.35E-01	1.41E+00
1.74E+02	1.35E-01	-3.85E-03	4.29E-01	1.38E+00
1.74E+02	1.33E-01	-3.93E-03	4.23E-01	1.35E+00
1.74E+02	1.31E-01	-3.94E-03	4.18E-01	1.32E+00
1.74E+02	1.29E-01	-3.88E-03	4.12E-01	1.29E+00
1.75E+02	1.27E-01	-3.74E-03	4.07E-01	1.27E+00
1.75E+02	1.25E-01	-3.54E-03	4.02E-01	1.24E+00
1.75E+02	1.23E-01	-3.26E-03	3.96E-01	1.21E+00
1.75E+02	1.21E-01	-2.91E-03	3.91E-01	1.18E+00
1.75E+02	1.19E-01	-2.49E-03	3.86E-01	1.16E+00
1.75E+02	1.18E-01	-1.98E-03	3.81E-01	1.13E+00
1.75E+02	1.16E-01	-1.41E-03	3.76E-01	1.10E+00
1.76E+02	1.14E-01	-7.54E-04	3.72E-01	1.08E+00
1.76E+02	1.12E-01	-2.25E-05	3.67E-01	1.06E+00
1.76E+02	1.11E-01	7.87E-04	3.62E-01	1.03E+00
1.76E+02	1.09E-01	1.68E-03	3.58E-01	1.01E+00
1.76E+02	1.08E-01	2.64E-03	3.53E-01	9.87E-01
1.76E+02	1.06E-01	3.69E-03	3.49E-01	9.66E-01
1.76E+02	1.05E-01	4.82E-03	3.45E-01	9.46E-01
1.77E+02	1.04E-01	6.03E-03	3.41E-01	9.27E-01
1.77E+02	1.02E-01	7.32E-03	3.37E-01	9.08E-01
1.77E+02	1.01E-01	8.67E-03	3.32E-01	8.91E-01
1.77E+02	1.00E-01	1.01E-02	3.29E-01	8.74E-01
1.77E+02	9.90E-02	1.16E-02	3.25E-01	8.57E-01
1.77E+02	9.80E-02	1.31E-02	3.21E-01	8.42E-01
1.77E+02	9.70E-02	1.46E-02	3.17E-01	8.26E-01
1.78E+02	9.60E-02	1.62E-02	3.13E-01	8.12E-01
1.78E+02	9.51E-02	1.78E-02	3.09E-01	7.97E-01
1.78E+02	9.42E-02	1.95E-02	3.06E-01	7.83E-01
1.78E+02	9.33E-02	2.11E-02	3.02E-01	7.69E-01
1.78E+02	9.24E-02	2.28E-02	2.98E-01	7.56E-01
1.78E+02	9.14E-02	2.45E-02	2.95E-01	7.43E-01
1.78E+02	9.05E-02	2.61E-02	2.91E-01	7.29E-01
1.79E+02	8.96E-02	2.78E-02	2.87E-01	7.16E-01
1.79E+02	8.86E-02	2.94E-02	2.84E-01	7.03E-01
1.79E+02	8.76E-02	3.11E-02	2.80E-01	6.90E-01
1.79E+02	8.66E-02	3.27E-02	2.77E-01	6.76E-01
1.79E+02	8.55E-02	3.42E-02	2.73E-01	6.63E-01
1.79E+02	8.43E-02	3.57E-02	2.69E-01	6.49E-01
1.79E+02	8.32E-02	3.72E-02	2.66E-01	6.34E-01
1.79E+02	8.19E-02	3.86E-02	2.62E-01	6.20E-01
1.80E+02	8.07E-02	4.00E-02	2.58E-01	6.05E-01
1.80E+02	7.93E-02	4.13E-02	2.55E-01	5.90E-01
1.80E+02	7.80E-02	4.26E-02	2.51E-01	5.75E-01
1.80E+02	7.66E-02	4.39E-02	2.47E-01	5.60E-01
1.80E+02	7.52E-02	4.51E-02	2.44E-01	5.45E-01
1.80E+02	7.38E-02	4.63E-02	2.40E-01	5.30E-01
1.80E+02	7.24E-02	4.74E-02	2.37E-01	5.15E-01
1.81E+02	7.09E-02	4.86E-02	2.33E-01	5.00E-01
1.81E+02	6.95E-02	4.97E-02	2.30E-01	4.85E-01
1.81E+02	6.81E-02	5.08E-02	2.26E-01	4.70E-01
1.81E+02	6.67E-02	5.19E-02	2.23E-01	4.55E-01
1.81E+02	6.53E-02	5.29E-02	2.20E-01	4.41E-01
1.81E+02	6.39E-02	5.40E-02	2.16E-01	4.27E-01
1.81E+02	6.25E-02	5.50E-02	2.13E-01	4.14E-01
1.82E+02	6.12E-02	5.60E-02	2.10E-01	4.00E-01
1.82E+02	6.00E-02	5.70E-02	2.07E-01	3.88E-01
1.82E+02	5.87E-02	5.80E-02	2.04E-01	3.76E-01
1.82E+02	5.75E-02	5.90E-02	2.02E-01	3.64E-01
1.82E+02	5.64E-02	6.00E-02	1.99E-01	3.53E-01
1.82E+02	5.53E-02	6.10E-02	1.96E-01	3.42E-01
1.82E+02	5.43E-02	6.20E-02	1.94E-01	3.32E-01
1.83E+02	5.34E-02	6.30E-02	1.92E-01	3.23E-01
1.83E+02	5.24E-02	6.40E-02	1.89E-01	3.14E-01
1.83E+02	5.15E-02	6.50E-02	1.87E-01	3.05E-01
1.83E+02	5.07E-02	6.59E-02	1.85E-01	2.97E-01
1.83E+02	4.98E-02	6.69E-02	1.83E-01	2.89E-01
1.83E+02	4.90E-02	6.78E-02	1.81E-01	2.82E-01
1.83E+02	4.83E-02	6.87E-02	1.79E-01	2.75E-01
1.84E+02	4.75E-02	6.96E-02	1.78E-01	2.68E-01
1.84E+02	4.67E-02	7.04E-02	1.76E-01	2.62E-01
1.84E+02	4.60E-02	7.13E-02	1.74E-01	2.56E-01
1.84E+02	4.53E-02	7.21E-02	1.72E-01	2.50E-01
1.84E+02	4.46E-02	7.29E-02	1.71E-01	2.45E-01
1.84E+02	4.39E-02	7.36E-02	1.69E-01	2.39E-01
1.84E+02	4.31E-02	7.43E-02	1.68E-01	2.34E-01
1.84E+02	4.24E-02	7.50E-02	1.66E-01	2.29E-01
1.85E+02	4.17E-02	7.56E-02	1.65E-01	2.24E-01
1.85E+02	4.09E-02	7.62E-02	1.63E-01	2.20E-01
1.85E+02	4.01E-02	7.68E-02	1.62E-01	2.15E-01
1.85E+02	3.94E-02	7.73E-02	1.60E-01	2.10E-01
1.85E+02	3.86E-02	7.78E-02	1.59E-01	2.06E-01
1.85E+02	3.78E-02	7.82E-02	1.57E-01	2.02E-01
1.85E+02	3.70E-02	7.85E-02	1.56E-01	1.97E-01
1.86E+02	3.62E-02	7.88E-02	1.55E-01	1.93E-01
1.86E+02	3.55E-02	7.91E-02	1.53E-01	1.89E-01
1.86E+02	3.47E-02	7.92E-02	1.52E-01	1.86E-01
1.86E+02	3.40E-02	7.93E-02	1.51E-01	1.82E-01
1.86E+02	3.33E-02	7.93E-02	1.50E-01	1.79E-01
1.86E+02	3.27E-02	7.93E-02	1.49E-01	1.76E-01
1.86E+02	3.21E-02	7.92E-02	1.48E-01	1.73E-01
1.87E+02	3.16E-02	7.89E-02	1.47E-01	1.71E-01
1.87E+02	3.11E-02	7.87E-02	1.47E-01	1.69E-01
1.87E+02	3.07E-02	7.83E-02	1.46E-01	1.67E-01
1.87E+02	3.04E-02	7.78E-02	1.46E-01	1.66E-01
1.87E+02	3.02E-02	7.72E-02	1.45E-01	1.65E-01
1.87E+02	3.00E-02	7.65E-02	1.45E-01	1.65E-01
1.87E+02	3.00E-02	7.57E-02	1.45E-01	1.65E-01
1.88E+02	3.00E-02	7.49E-02	1.45E-01	1.65E-01
1.88E+02	3.02E-02	7.39E-02	1.46E-01	1.66E-01
1.88E+02	3.04E-02	7.28E-02	1.46E-01	1.67E-01
1.88E+02	3.07E-02	7.16E-02	1.47E-01	1.69E-01
1.88E+02	3.12E-02	7.03E-02	1.47E-01	1.71E-01
1.88E+02	3.17E-02	6.89E-02	1.48E-01	1.74E-01
1.88E+02	3.23E-02	6.75E-02	1.49E-01	1.77E-01
1.89E+02	3.29E-02	6.60E-02	1.50E-01	1.80E-01
1.89E+02	3.36E-02	6.45E-02	1.52E-01	1.83E-01
1.89E+02	3.43E-02	6.29E-02	1.53E-01	1.86E-01
1.89E+02	3.50E-02	6.13E-02	1.54E-01	1.90E-01
1.89E+02	3.58E-02	5.97E-02	1.55E-01	1.93E-01
1.89E+02	3.66E-02	5.80E-02	1.57E-01	1.97E-01
1.89E+02	3.74E-02	5.64E-02	1.58E-01	2.01E-01
1.89E+02	3.82E-02	5.48E-02	1.59E-01	2.04E-01
1.90E+02	3.89E-02	5.32E-02	1.60E-01	2.08E-01
1.90E+02	3.96E-02	5.16E-02	1.61E-01	2.11E-01
1.90E+02	4.03E-02	5.01E-02	1.62E-01	2.15E-01
1.90E+02	4.10E-02	4.86E-02	1.63E-01	2.18E-01
1.90E+02	4.16E-02	4.72E-02	1.64E-01	2.20E-01
1.90E+02	4.21E-02	4.59E-02	1.65E-01	2.23E-01
1.90E+02	4.25E-02	4.46E-02	1.66E-01	2.25E-01
1.91E+02	4.29E-02	4.34E-02	1.66E-01	2.27E-01
1.91E+02	4.32E-02	4.23E-02	1.66E-01	2.28E-01
1.91E+02	4.34E-02	4.13E-02	1.67E-01	2.30E-01
1.91E+02	4.36E-02	4.04E-02	1.67E-01	2.30E-01
1.91E+02	4.37E-02	3.95E-02	1.67E-01	2.31E-01
1.91E+02	4.37E-02	3.87E-02	1.66E-01	2.31E-01
1.91E+02	4.36E-02	3.80E-02	1.66E-01	2.31E-01
1.92E+02	4.35E-02	3.73E-02	1.66E-01	2.31E-01
1.92E+02	4.34E-02	3.67E-02	1.65E-01	2.30E-01
1.92E+02	4.31E-02	3.62E-02	1.65E-01	2.29E-01
1.92E+02	4.29E-02	3.57E-02	1.64E-01	2.28E-01
1.92E+02	4.26E-02	3.53E-02	1.63E-01	2.26E-01
1.92E+02	4.22E-02	3.49E-02	1.62E-01	2.25E-01
1.92E+02	4.18E-02	3.46E-02	1.61E-01	2.23E-01
1.93E+02	4.13E-02	3.43E-02	1.60E-01	2.21E-01
1.93E+02	4.09E-02	3.40E-02	1.59E-01	2.19E-01
1.93E+02	4.04E-02	3.38E-02	1.58E-01	2.16E-01
1.93E+02	3.98E-02	3.36E-02	1.56E-01	2.14E-01
1.93E+02	3.92E-02	3.35E-02	1.55E-01	2.11E-01
1.93E+02	3.86E-02	3.34E-02	1.53E-01	2.08E-01
1.93E+02	3.80E-02	3.33E-02	1.52E-01	2.05E-01
1.93E+02	3.74E-02	3.32E-02	1.50E-01	2.02E-01
1.94E+02	3.67E-02	3.32E-02	1.49E-01	1.99E-01
1.94E+02	3.60E-02	3.32E-02	1.47E-01	1.96E-01
1.94E+02	3.53E-02	3.32E-02	1.46E-01	1.92E-01
1.94E+02	3.46E-02	3.32E-02	1.44E-01	1.89E-01
1.94E+02	3.38E-02	3.32E-02	1.42E-01	1.85E-01
1.94E+02	3.30E-02	3.33E-02	1.40E-01	1.81E-01
1.94E+02	3.22E-02	3.34E-02	1.38E-01	1.77E-01
1.95E+02	3.14E-02	3.35E-02	1.36E-01	1.73E-01
1.95E+02	3.05E-02	3.36E-02	1.35E-01	1.69E-01
1.95E+02	2.96E-02	3.38E-02	1.33E-01	1.64E-01
1.95E+02	2.87E-02	3.39E-02	1.31E-01	1.60E-01
1.95E+02	2.77E-02	3.41E-02	1.29E-01	1.55E-01
1.95E+02	2.68E-02	3.43E-02	1.27E-01	1.50E-01
1.95E+02	2.58E-02	3.45E-02	1.24E-01	1.45E-01
1.96E+02	2.47E-02	3.47E-02	1.22E-01	1.40E-01
1.96E+02	2.37E-02	3.49E-02	1.20E-01	1.35E-01
1.96E+02	2.26E-02	3.51E-02	1.18E-01	1.30E-01
1.96E+02	2.15E-02	3.54E-02	1.16E-01	1.25E-01
1.96E+02	2.03E-02	3.56E-02	1.14E-01	1.19E-01
1.96E+02	1.92E-02	3.58E-02	1.11E-01	1.14E-01
1.96E+02	1.80E-02	3.61E-02	1.09E-01	1.08E-01
1.97E+02	1.68E-02	3.63E-02	1.07E-01	1.03E-01
1.97E+02	1.55E-02	3.66E-02	1.05E-01	9.69E-02
1.97E+02	1.43E-02	3.68E-02	1.03E-01	9.12E-02
1.97E+02	1.31E-02	3.70E-02	1.00E-01	8.55E-02
1.97E+02	1.19E-02	3.72E-02	9.82E-02	7.98E-02
1.97E+02	1.07E-02	3.74E-02	9.60E-02	7.42E-02
1.97E+02	9.46E-03	3.76E-02	9.39E-02	6.87E-02
1.98E+02	8.27E-03	3.77E-02	9.18E-02	6.33E-02
1.98E+02	7.11E-03	3.79E-02	8.97E-02	5.80E-02
1.98E+02	5.97E-03	3.79E-02	8.76E-02	5.28E-02
1.98E+02	4.86E-03	3.80E-02	8.56E-02	4.78E-02
1.98E+02	3.79E-03	3.80E-02	8.37E-02	4.30E-02
1.98E+02	2.76E-03	3.80E-02	8.18E-02	3.85E-02
1.98E+02	1.77E-03	3.79E-02	8.00E-02	3.41E-02
1.98E+02	8.35E-04	3.78E-02	7.82E-02	3.00E-02
1.99E+02	-4.75E-05	3.76E-02	7.65E-02	2.62E-02
1.99E+02	-8.71E-04	3.73E-02	7.49E-02	2.27E-02
1.99E+02	-1.63E-03	3.71E-02	7.34E-02	1.95E-02
1.99E+02	-2.33E-03	3.67E-02	7.19E-02	1.67E-02
1.99E+02	-2.97E-03	3.63E-02	7.05E-02	1.41E-02
1.99E+02	-3.54E-03	3.59E-02	6.92E-02	1.18E-02
1.99E+02	-4.06E-03	3.54E-02	6.80E-02	9.89E-03
2.00E+02	-4.53E-03	3.49E-02	6.69E-02	8.22E-03
2.00E+02	-4.94E-03	3.43E-02	6.59E-02	6.82E-03
2.00E+02	-5.30E-03	3.37E-02	6.50E-02	5.69E-03
2.00E+02	-5.61E-03	3.31E-02	6.41E-02	4.82E-03
2.00E+02	-5.88E-03	3.24E-02	6.34E-02	4.19E-03
2.00E+02	-6.10E-03	3.17E-02	6.27E-02	3.80E-03
2.00E+02	-6.28E-03	3.10E-02	6.22E-02	3.64E-03
2.01E+02	-6.42E-03	3.03E-02	6.17E-02	3.70E-03
2.01E+02	-6.52E-03	2.96E-02	6.14E-02	3.97E-03
2.01E+02	-6.58E-03	2.89E-02	6.11E-02	4.44E-03
2.01E+02	-6.61E-03	2.81E-02	6.09E-02	5.09E-03
2.01E+02	-6.61E-03	2.74E-02	6.09E-02	5.94E-03
2.01E+02	-6.57E-03	2.67E-02	6.09E-02	6.95E-03
2.01E+02	-6.51E-03	2.59E-02	6.11E-02	8.12E-03
2.02E+02	-6.43E-03	2.52E-02	6.14E-02	9.45E-03
2.02E+02	-6.32E-03	2.45E-02	6.17E-02	1.09E-02
2.02E+02	-6.19E-03	2.39E-02	6.22E-02	1.25E-02
2.02E+02	-6.04E-03	2.32E-02	6.28E-02	1.43E-02
2.02E+02	-5.89E-03	2.25E-02	6.34E-02	1.61E-02
2.02E+02	-5.73E-03	2.19E-02	6.42E-02	1.80E-02
2.02E+02	-5.57E-03	2.12E-02	6.50E-02	2.00E-02
2.03E+02	-5.41E-03	2.06E-02	6.58E-02	2.20E-02
2.03E+02	-5.27E-03	1.99E-02	6.67E-02	2.41E-02
2.03E+02	-5.15E-03	1.93E-02	6.76E-02	2.63E-02
2.03E+02	-5.04E-03	1.86E-02	6.86E-02	2.84E-02
2.03E+02	-4.97E-03	1.79E-02	6.96E-02	3.05E-02
2.03E+02	-4.92E-03	1.72E-02	7.06E-02	3.27E-02
2.03E+02	-4.92E-03	1.65E-02	7.15E-02	3.48E-02
2.03E+02	-4.95E-03	1.58E-02	7.25E-02	3.68E-02
2.04E+02	-5.03E-03	1.50E-02	7.35E-02	3.88E-02
2.04E+02	-5.17E-03	1.42E-02	7.44E-02	4.08E-02
2.04E+02	-5.36E-03	1.34E-02	7.53E-02	4.26E-02
2.04E+02	-5.62E-03	1.25E-02	7.61E-02	4.44E-02
2.04E+02	-5.94E-03	1.16E-02	7.68E-02	4.60E-02
2.04E+02	-6.34E-03	1.07E-02	7.75E-02	4.75E-02
2.04E+02	-6.82E-03	9.70E-03	7.81E-02	4.89E-02
2.05E+02	-7.38E-03	8.68E-03	7.87E-02	5.01E-02
2.05E+02	-8.02E-03	7.61E-03	7.91E-02	5.11E-02
2.05E+02	-8.74E-03	6.51E-03	7.94E-02	5.21E-02
2.05E+02	-9.55E-03	5.37E-03	7.96E-02	5.28E-02
2.05E+02	-1.04E-02	4.21E-03	7.97E-02	5.35E-02
2.05E+02	-1.14E-02	3.01E-03	7.97E-02	5.39E-02
2.05E+02	-1.25E-02	1.79E-03	7.96E-02	5.43E-02
2.06E+02	-1.36E-02	5.52E-04	7.94E-02	5.45E-02
2.06E+02	-1.48E-02	-7.04E-04	7.90E-02	5.45E-02
2.06E+02	-1.61E-02	-1.97E-03	7.85E-02	5.45E-02
2.06E+02	-1.75E-02	-3.25E-03	7.78E-02	5.43E-02
2.06E+02	-1.89E-02	-4.54E-03	7.70E-02	5.39E-02
2.06E+02	-2.05E-02	-5.83E-03	7.60E-02	5.35E-02
2.06E+02	-2.21E-02	-7.12E-03	7.49E-02	5.29E-02
2.07E+02	-2.38E-02	-8.40E-03	7.36E-02	5.22E-02
2.07E+02	-2.55E-02	-9.68E-03	7.21E-02	5.13E-02
2.07E+02	-2.74E-02	-1.09E-02	7.05E-02	5.03E-02
2.07E+02	-2.93E-02	-1.22E-02	6.87E-02	4.93E-02
2.07E+02	-3.14E-02	-1.34E-02	6.67E-02	4.81E-02
2.07E+02	-3.35E-02	-1.46E-02	6.45E-02	4.67E-02
2.07E+02	-3.56E-02	-1.58E-02	6.21E-02	4.53E-02
2.08E+02	-3.79E-02	-1.70E-02	5.96E-02	4.38E-02
2.08E+02	-4.02E-02	-1.81E-02	5.68E-02	4.21E-02
2.08E+02	-4.25E-02	-1.92E-02	5.39E-02	4.04E-02
2.08E+02	-4.49E-02	-2.03E-02	5.09E-02	3.86E-02
2.08E+02	-4.73E-02	-2.13E-02	4.77E-02	3.67E-02
2.08E+02	-4.97E-02	-2.23E-02	4.44E-02	3.47E-02
2.08E+02	-5.21E-02	-2.32E-02	4.10E-02	3.27E-02
2.08E+02	-5.45E-02	-2.41E-02	3.75E-02	3.06E-02
2.09E+02	-5.69E-02	-2.49E-02	3.40E-02	2.85E-02
2.09E+02	-5.93E-02	-2.57E-02	3.03E-02	2.63E-02
2.09E+02	-6.16E-02	-2.64E-02	2.66E-02	2.41E-02
2.09E+02	-6.39E-02	-2.70E-02	2.29E-02	2.18E-02
2.09E+02	-6.60E-02	-2.76E-02	1.91E-02	1.96E-02
2.09E+02	-6.82E-02	-2.81E-02	1.53E-02	1.73E-02
2.09E+02	-7.02E-02	-2.85E-02	1.15E-02	1.50E-02
2.10E+02	-7.21E-02	-2.89E-02	7.64E-03	1.27E-02
2.10E+02	-7.39E-02	-2.91E-02	3.84E-03	1.05E-02
2.10E+02	-7.56E-02	-2.93E-02	6.90E-05	8.19E-03
2.10E+02	-7.72E-02	-2.94E-02	-3.66E-03	5.95E-03
2.10E+02	-7.87E-02	-2.94E-02	-7.34E-03	3.74E-03
2.10E+02	-7.99E-02	-2.94E-02	-1.10E-02	1.56E-03
2.10E+02	-8.11E-02	-2.92E-02	-1.45E-02	-5.83E-04
2.11E+02	-8.21E-02	-2.90E-02	-1.80E-02	-2.69E-03
2.11E+02	-8.30E-02	-2.87E-02	-2.14E-02	-4.76E-03
2.11E+02	-8.37E-02	-2.84E-02	-2.47E-02	-6.78E-03
2.11E+02	-8.42E-02	-2.79E-02	-2.79E-02	-8.75E-03
2.11E+02	-8.47E-02	-2.75E-02	-3.10E-02	-1.07E-02
2.11E+02	-8.49E-02	-2.70E-02	-3.40E-02	-1.25E-02
2.11E+02	-8.50E-02	-2.64E-02	-3.69E-02	-1.44E-02
2.12E+02	-8.50E-02	-2.59E-02	-3.96E-02	-1.61E-02
2.12E+02	-8.48E-02	-2.53E-02	-4.23E-02	-1.78E-02
2.12E+02	-8.45E-02	-2.46E-02	-4.47E-02	-1.94E-02
2.12E+02	-8.40E-02	-2.40E-02	-4.71E-02	-2.10E-02
2.12E+02	-8.34E-02	-2.34E-02	-4.92E-02	-2.25E-02
2.12E+02	-8.26E-02	-2.27E-02	-5.12E-02	-2.39E-02
2.12E+02	-8.17E-02	-2.21E-02	-5.31E-02	-2.52E-02
2.12E+02	-8.06E-02	-2.14E-02	-5.47E-02	-2.65E-02
2.13E+02	-7.94E-02	-2.08E-02	-5.62E-02	-2.77E-02
2.13E+02	-7.80E-02	-2.02E-02	-5.75E-02	-2.87E-02
2.13E+02	-7.64E-02	-1.96E-02	-5.86E-02	-2.97E-02
2.13E+02	-7.47E-02	-1.90E-02	-5.95E-02	-3.06E-02
2.13E+02	-7.29E-02	-1.85E-02	-6.01E-02	-3.14E-02
2.13E+02	-7.09E-02	-1.80E-02	-6.06E-02	-3.20E-02
2.13E+02	-6.88E-02	-1.75E-02	-6.10E-02	-3.26E-02
2.14E+02	-6.67E-02	-1.71E-02	-6.11E-02	-3.29E-02
2.14E+02	-6.44E-02	-1.67E-02	-6.11E-02	-3.31E-02
2.14E+02	-6.20E-02	-1.64E-02	-6.09E-02	-3.31E-02
2.14E+02	-5.96E-02	-1.61E-02	-6.06E-02	-3.30E-02
2.14E+02	-5.71E-02	-1.59E-02	-6.01E-02	-3.26E-02
2.14E+02	-5.45E-02	-1.57E-02	-5.94E-02	-3.20E-02
2.14E+02	-5.20E-02	-1.55E-02	-5.86E-02	-3.11E-02
2.15E+02	-4.93E-02	-1.55E-02	-5.77E-02	-3.01E-02
2.15E+02	-4.67E-02	-1.54E-02	-5.67E-02	-2.88E-02
2.15E+02	-4.41E-02	-1.55E-02	-5.55E-02	-2.72E-02
2.15E+02	-4.14E-02	-1.56E-02	-5.42E-02	-2.53E-02
2.15E+02	-3.88E-02	-1.57E-02	-5.28E-02	-2.31E-02
2.15E+02	-3.62E-02	-1.60E-02	-5.13E-02	-2.06E-02
2.15E+02	-3.36E-02	-1.63E-02	-4.96E-02	-1.78E-02
2.16E+02	-3.11E-02	-1.67E-02	-4.79E-02	-1.47E-02
2.16E+02	-2.86E-02	-1.71E-02	-4.61E-02	-1.12E-02
2.16E+02	-2.62E-02	-1.77E-02	-4.42E-02	-7.44E-03
2.16E+02	-2.38E-02	-1.83E-02	-4.22E-02	-3.35E-03
2.16E+02	-2.16E-02	-1.89E-02	-4.02E-02	9.92E-04
2.16E+02	-1.94E-02	-1.96E-02	-3.82E-02	5.55E-03
2.16E+02	-1.73E-02	-2.04E-02	-3.61E-02	1.03E-02
2.17E+02	-1.52E-02	-2.12E-02	-3.39E-02	1.52E-02
2.17E+02	-1.33E-02	-2.20E-02	-3.18E-02	2.01E-02
2.17E+02	-1.14E-02	-2.29E-02	-2.97E-02	2.52E-02
2.17E+02	-9.65E-03	-2.38E-02	-2.76E-02	3.02E-02
2.17E+02	-7.99E-03	-2.47E-02	-2.55E-02	3.53E-02
2.17E+02	-6.43E-03	-2.56E-02	-2.34E-02	4.03E-02
2.17E+02	-4.98E-03	-2.65E-02	-2.14E-02	4.52E-02
2.17E+02	-3.64E-03	-2.75E-02	-1.95E-02	5.00E-02
2.18E+02	-2.41E-03	-2.84E-02	-1.76E-02	5.46E-02
2.18E+02	-1.30E-03	-2.92E-02	-1.59E-02	5.90E-02
2.18E+02	-3.20E-04	-3.01E-02	-1.42E-02	6.31E-02
2.18E+02	5.37E-04	-3.09E-02	-1.26E-02	6.70E-02
2.18E+02	1.26E-03	-3.17E-02	-1.12E-02	7.06E-02
2.18E+02	1.85E-03	-3.25E-02	-9.89E-03	7.38E-02
2.18E+02	2.30E-03	-3.32E-02	-8.74E-03	7.66E-02
2.19E+02	2.61E-03	-3.38E-02	-7.74E-03	7.90E-02
2.19E+02	2.79E-03	-3.44E-02	-6.89E-03	8.10E-02
2.19E+02	2.84E-03	-3.50E-02	-6.18E-03	8.26E-02
2.19E+02	2.77E-03	-3.55E-02	-5.62E-03	8.38E-02
2.19E+02	2.59E-03	-3.59E-02	-5.20E-03	8.47E-02
2.19E+02	2.30E-03	-3.62E-02	-4.92E-03	8.52E-02
2.19E+02	1.92E-03	-3.65E-02	-4.78E-03	8.53E-02
2.20E+02	1.44E-03	-3.67E-02	-4.76E-03	8.51E-02
2.20E+02	8.73E-04	-3.68E-02	-4.87E-03	8.46E-02
2.20E+02	2.27E-04	-3.69E-02	-5.10E-03	8.38E-02
2.20E+02	-4.92E-04	-3.68E-02	-5.46E-03	8.26E-02
2.20E+02	-1.28E-03	-3.67E-02	-5.93E-03	8.12E-02
2.20E+02	-2.12E-03	-3.65E-02	-6.52E-03	7.95E-02
2.20E+02	-3.02E-03	-3.63E-02	-7.22E-03	7.75E-02
2.21E+02	-3.97E-03	-3.59E-02	-8.03E-03	7.52E-02
2.21E+02	-4.95E-03	-3.54E-02	-8.94E-03	7.27E-02
2.21E+02	-5.97E-03	-3.49E-02	-9.96E-03	6.99E-02
2.21E+02	-7.01E-03	-3.42E-02	-1.11E-02	6.69E-02
2.21E+02	-8.08E-03	-3.35E-02	-1.23E-02	6.37E-02
2.21E+02	-9.16E-03	-3.26E-02	-1.36E-02	6.03E-02
2.21E+02	-1.02E-02	-3.17E-02	-1.50E-02	5.67E-02
2.22E+02	-1.13E-02	-3.06E-02	-1.64E-02	5.29E-02
2.22E+02	-1.24E-02	-2.95E-02	-1.79E-02	4.90E-02
2.22E+02	-1.35E-02	-2.82E-02	-1.95E-02	4.50E-02
2.22E+02	-1.46E-02	-2.69E-02	-2.12E-02	4.09E-02
2.22E+02	-1.56E-02	-2.55E-02	-2.28E-02	3.67E-02
2.22E+02	-1.67E-02	-2.40E-02	-2.45E-02	3.26E-02
2.22E+02	-1.77E-02	-2.25E-02	-2.62E-02	2.85E-02
2.22E+02	-1.86E-02	-2.09E-02	-2.80E-02	2.44E-02
2.23E+02	-1.96E-02	-1.92E-02	-2.97E-02	2.04E-02
2.23E+02	-2.05E-02	-1.74E-02	-3.14E-02	1.66E-02
2.23E+02	-2.14E-02	-1.57E-02	-3.30E-02	1.28E-02
2.23E+02	-2.22E-02	-1.38E-02	-3.47E-02	9.30E-03
2.23E+02	-2.29E-02	-1.19E-02	-3.63E-02	5.97E-03
2.23E+02	-2.37E-02	-9.99E-03	-3.78E-02	2.88E-03
2.23E+02	-2.43E-02	-8.03E-03	-3.93E-02	5.95E-05
2.24E+02	-2.49E-02	-6.03E-03	-4.07E-02	-2.45E-03
2.24E+02	-2.54E-02	-4.01E-03	-4.20E-02	-4.63E-03
2.24E+02	-2.58E-02	-1.96E-03	-4.33E-02	-6.45E-03
2.24E+02	-2.62E-02	1.02E-04	-4.44E-02	-7.86E-03
2.24E+02	-2.64E-02	2.18E-03	-4.54E-02	-8.86E-03
2.24E+02	-2.66E-02	4.27E-03	-4.63E-02	-9.46E-03
2.24E+02	-2.67E-02	6.35E-03	-4.71E-02	-9.66E-03
2.25E+02	-2.68E-02	8.43E-03	-4.77E-02	-9.51E-03
2.25E+02	-2.67E-02	1.05E-02	-4.83E-02	-9.01E-03
2.25E+02	-2.66E-02	1.25E-02	-4.87E-02	-8.20E-03
2.25E+02	-2.64E-02	1.46E-02	-4.90E-02	-7.08E-03
2.25E+02	-2.61E-02	1.66E-02	-4.92E-02	-5.69E-03
2.25E+02	-2.58E-02	1.85E-02	-4.92E-02	-4.04E-03
2.25E+02	-2.54E-02	2.04E-02	-4.92E-02	-2.15E-03
2.26E+02	-2.49E-02	2.22E-02	-4.90E-02	-5.15E-05
2.26E+02	-2.44E-02	2.40E-02	-4.87E-02	2.24E-03
2.26E+02	-2.38E-02	2.57E-02	-4.83E-02	4.70E-03
2.26E+02	-2.31E-02	2.74E-02	-4.77E-02	7.32E-03
2.26E+02	-2.24E-02	2.89E-02	-4.71E-02	1.01E-02
2.26E+02	-2.17E-02	3.04E-02	-4.63E-02	1.29E-02
2.26E+02	-2.08E-02	3.18E-02	-4.53E-02	1.58E-02
2.27E+02	-2.00E-02	3.31E-02	-4.43E-02	1.88E-02
2.27E+02	-1.90E-02	3.42E-02	-4.31E-02	2.19E-02
2.27E+02	-1.81E-02	3.53E-02	-4.18E-02	2.50E-02
2.27E+02	-1.70E-02	3.62E-02	-4.03E-02	2.80E-02
2.27E+02	-1.60E-02	3.70E-02	-3.88E-02	3.11E-02
2.27E+02	-1.49E-02	3.77E-02	-3.71E-02	3.41E-02
2.27E+02	-1.37E-02	3.83E-02	-3.52E-02	3.71E-02
2.27E+02	-1.26E-02	3.88E-02	-3.33E-02	4.01E-02
2.28E+02	-1.14E-02	3.91E-02	-3.12E-02	4.30E-02
2.28E+02	-1.01E-02	3.94E-02	-2.90E-02	4.59E-02
2.28E+02	-8.88E-03	3.96E-02	-2.67E-02	4.87E-02
2.28E+02	-7.61E-03	3.97E-02	-2.43E-02	5.14E-02
2.28E+02	-6.32E-03	3.97E-02	-2.18E-02	5.40E-02
2.28E+02	-5.02E-03	3.96E-02	-1.91E-02	5.65E-02
2.28E+02	-3.70E-03	3.94E-02	-1.64E-02	5.89E-02
2.29E+02	-2.38E-03	3.92E-02	-1.35E-02	6.12E-02
2.29E+02	-1.06E-03	3.89E-02	-1.06E-02	6.34E-02
2.29E+02	2.66E-04	3.85E-02	-7.50E-03	6.54E-02
2.29E+02	1.59E-03	3.81E-02	-4.34E-03	6.73E-02
2.29E+02	2.90E-03	3.76E-02	-1.07E-03	6.91E-02
2.29E+02	4.21E-03	3.71E-02	2.29E-03	7.06E-02
2.29E+02	5.50E-03	3.65E-02	5.74E-03	7.20E-02
2.30E+02	6.77E-03	3.59E-02	9.29E-03	7.33E-02
2.30E+02	8.03E-03	3.52E-02	1.29E-02	7.43E-02
2.30E+02	9.26E-03	3.45E-02	1.67E-02	7.51E-02
2.30E+02	1.05E-02	3.38E-02	2.05E-02	7.57E-02
2.30E+02	1.17E-02	3.30E-02	2.44E-02	7.62E-02
2.30E+02	1.28E-02	3.22E-02	2.83E-02	7.65E-02
2.30E+02	1.40E-02	3.14E-02	3.23E-02	7.67E-02
2.31E+02	1.51E-02	3.06E-02	3.64E-02	7.68E-02
2.31E+02	1.61E-02	2.97E-02	4.06E-02	7.67E-02
2.31E+02	1.72E-02	2.89E-02	4.48E-02	7.65E-02
2.31E+02	1.82E-02	2.80E-02	4.91E-02	7.62E-02
2.31E+02	1.92E-02	2.71E-02	5.34E-02	7.58E-02
2.31E+02	2.02E-02	2.62E-02	5.77E-02	7.53E-02
2.31E+02	2.11E-02	2.53E-02	6.21E-02	7.47E-02
2.31E+02	2.20E-02	2.45E-02	6.65E-02	7.41E-02
2.32E+02	2.28E-02	2.36E-02	7.10E-02	7.35E-02
2.32E+02	2.36E-02	2.27E-02	7.54E-02	7.28E-02
2.32E+02	2.44E-02	2.19E-02	7.99E-02	7.20E-02
2.32E+02	2.51E-02	2.11E-02	8.44E-02	7.13E-02
2.32E+02	2.58E-02	2.03E-02	8.89E-02	7.06E-02
2.32E+02	2.65E-02	1.95E-02	9.34E-02	6.98E-02
2.32E+02	2.71E-02	1.87E-02	9.80E-02	6.91E-02
2.33E+02	2.77E-02	1.80E-02	1.02E-01	6.84E-02
2.33E+02	2.82E-02	1.73E-02	1.07E-01	6.77E-02
2.33E+02	2.87E-02	1.66E-02	1.11E-01	6.71E-02
2.33E+02	2.91E-02	1.60E-02	1.16E-01	6.65E-02
2.33E+02	2.96E-02	1.54E-02	1.21E-01	6.60E-02
2.33E+02	2.99E-02	1.48E-02	1.25E-01	6.55E-02
2.33E+02	3.02E-02	1.43E-02	1.30E-01	6.51E-02
2.34E+02	3.05E-02	1.38E-02	1.34E-01	6.47E-02
2.34E+02	3.08E-02	1.33E-02	1.39E-01	6.44E-02
2.34E+02	3.10E-02	1.29E-02	1.43E-01	6.42E-02
2.34E+02	3.12E-02	1.25E-02	1.48E-01	6.41E-02
2.34E+02	3.13E-02	1.21E-02	1.52E-01	6.40E-02
2.34E+02	3.14E-02	1.18E-02	1.57E-01	6.41E-02
2.34E+02	3.15E-02	1.16E-02	1.61E-01	6.42E-02
2.35E+02	3.15E-02	1.13E-02	1.66E-01	6.45E-02
2.35E+02	3.15E-02	1.11E-02	1.71E-01	6.48E-02
2.35E+02	3.15E-02	1.10E-02	1.75E-01	6.53E-02
2.35E+02	3.14E-02	1.08E-02	1.80E-01	6.59E-02
2.35E+02	3.13E-02	1.08E-02	1.84E-01	6.66E-02
2.35E+02	3.12E-02	1.07E-02	1.89E-01	6.75E-02
2.35E+02	3.10E-02	1.07E-02	1.94E-01	6.84E-02
2.36E+02	3.08E-02	1.08E-02	1.98E-01	6.96E-02
2.36E+02	3.06E-02	1.09E-02	2.03E-01	7.09E-02
2.36E+02	3.03E-02	1.10E-02	2.08E-01	7.23E-02
2.36E+02	3.00E-02	1.11E-02	2.13E-01	7.39E-02
2.36E+02	2.97E-02	1.13E-02	2.18E-01	7.57E-02
2.36E+02	2.94E-02	1.15E-02	2.22E-01	7.77E-02
2.36E+02	2.91E-02	1.16E-02	2.27E-01	8.00E-02
2.36E+02	2.87E-02	1.18E-02	2.32E-01	8.24E-02
2.37E+02	2.83E-02	1.20E-02	2.37E-01	8.50E-02
2.37E+02	2.80E-02	1.22E-02	2.42E-01	8.79E-02
2.37E+02	2.75E-02	1.24E-02	2.47E-01	9.10E-02
2.37E+02	2.71E-02	1.26E-02	2.52E-01	9.43E-02
2.37E+02	2.67E-02	1.28E-02	2.58E-01	9.80E-02
2.37E+02	2.62E-02	1.29E-02	2.63E-01	1.02E-01
2.37E+02	2.58E-02	1.31E-02	2.68E-01	1.06E-01
2.38E+02	2.53E-02	1.32E-02	2.73E-01	1.10E-01
2.38E+02	2.49E-02	1.33E-02	2.79E-01	1.15E-01
2.38E+02	2.44E-02	1.33E-02	2.84E-01	1.20E-01
2.38E+02	2.39E-02	1.33E-02	2.90E-01	1.26E-01
2.38E+02	2.34E-02	1.33E-02	2.96E-01	1.31E-01
2.38E+02	2.30E-02	1.32E-02	3.01E-01	1.37E-01
2.38E+02	2.25E-02	1.31E-02	3.07E-01	1.44E-01
2.39E+02	2.20E-02	1.29E-02	3.13E-01	1.50E-01
2.39E+02	2.15E-02	1.28E-02	3.19E-01	1.57E-01
2.39E+02	2.10E-02	1.26E-02	3.25E-01	1.64E-01
2.39E+02	2.05E-02	1.24E-02	3.31E-01	1.72E-01
2.39E+02	2.00E-02	1.22E-02	3.37E-01	1.80E-01
2.39E+02	1.94E-02	1.20E-02	3.43E-01	1.88E-01
2.39E+02	1.89E-02	1.18E-02	3.49E-01	1.96E-01
2.40E+02	1.84E-02	1.16E-02	3.55E-01	2.05E-01
2.40E+02	1.78E-02	1.14E-02	3.61E-01	2.14E-01
2.40E+02	1.72E-02	1.13E-02	3.67E-01	2.23E-01
2.40E+02	1.66E-02	1.11E-02	3.73E-01	2.33E-01
2.40E+02	1.60E-02	1.10E-02	3.79E-01	2.42E-01
2.40E+02	1.54E-02	1.09E-02	3.85E-01	2.53E-01
2.40E+02	1.48E-02	1.09E-02	3.91E-01	2.63E-01
2.41E+02	1.41E-02	1.09E-02	3.97E-01	2.73E-01
2.41E+02	1.35E-02	1.09E-02	4.03E-01	2.84E-01
2.41E+02	1.28E-02	1.10E-02	4.09E-01	2.95E-01
2.41E+02	1.20E-02	1.11E-02	4.15E-01	3.07E-01
2.41E+02	1.13E-02	1.13E-02	4.21E-01	3.18E-01
2.41E+02	1.06E-02	1.16E-02	4.27E-01	3.30E-01
2.41E+02	9.78E-03	1.19E-02	4.33E-01	3.42E-01
2.41E+02	8.99E-03	1.22E-02	4.38E-01	3.54E-01
2.42E+02	8.18E-03	1.26E-02	4.44E-01	3.67E-01
2.42E+02	7.35E-03	1.31E-02	4.50E-01	3.79E-01
2.42E+02	6.52E-03	1.35E-02	4.56E-01	3.92E-01
2.42E+02	5.66E-03	1.40E-02	4.61E-01	4.05E-01
2.42E+02	4.80E-03	1.45E-02	4.67E-01	4.18E-01
2.42E+02	3.92E-03	1.51E-02	4.72E-01	4.32E-01
2.42E+02	3.03E-03	1.57E-02	4.78E-01	4.45E-01
2.43E+02	2.14E-03	1.62E-02	4.83E-01	4.59E-01
2.43E+02	1.23E-03	1.68E-02	4.89E-01	4.73E-01
2.43E+02	3.18E-04	1.75E-02	4.94E-01	4.87E-01
2.43E+02	-6.03E-04	1.81E-02	5.00E-01	5.01E-01
2.43E+02	-1.53E-03	1.87E-02	5.05E-01	5.15E-01
2.43E+02	-2.46E-03	1.93E-02	5.11E-01	5.30E-01
2.43E+02	-3.39E-03	2.00E-02	5.16E-01	5.44E-01
2.44E+02	-4.33E-03	2.06E-02	5.22E-01	5.59E-01
2.44E+02	-5.27E-03	2.12E-02	5.27E-01	5.74E-01
2.44E+02	-6.21E-03	2.18E-02	5.33E-01	5.89E-01
2.44E+02	-7.16E-03	2.24E-02	5.38E-01	6.03E-01
2.44E+02	-8.10E-03	2.30E-02	5.43E-01	6.18E-01
2.44E+02	-9.05E-03	2.36E-02	5.49E-01	6.33E-01
2.44E+02	-1.00E-02	2.42E-02	5.54E-01	6.49E-01
2.45E+02	-1.10E-02	2.48E-02	5.59E-01	6.64E-01
2.45E+02	-1.19E-02	2.54E-02	5.65E-01	6.79E-01
2.45E+02	-1.29E-02	2.60E-02	5.70E-01	6.94E-01
2.45E+02	-1.39E-02	2.66E-02	5.75E-01	7.09E-01
2.45E+02	-1.49E-02	2.72E-02	5.81E-01	7.24E-01
2.45E+02	-1.59E-02	2.78E-02	5.86E-01	7.39E-01
2.45E+02	-1.69E-02	2.84E-02	5.91E-01	7.54E-01
2.46E+02	-1.79E-02	2.90E-02	5.96E-01	7.69E-01
2.46E+02	-1.89E-02	2.96E-02	6.01E-01	7.83E-01
2.46E+02	-2.00E-02	3.03E-02	6.06E-01	7.98E-01
2.46E+02	-2.10E-02	3.09E-02	6.12E-01	8.13E-01
2.46E+02	-2.21E-02	3.16E-02	6.17E-01	8.27E-01
2.46E+02	-2.32E-02	3.23E-02	6.21E-01	8.41E-01
2.46E+02	-2.43E-02	3.30E-02	6.26E-01	8.55E-01
2.46E+02	-2.54E-02	3.37E-02	6.31E-01	8.69E-01
2.47E+02	-2.65E-02	3.45E-02	6.36E-01	8.83E-01
2.47E+02	-2.77E-02	3.52E-02	6.41E-01	8.97E-01
2.47E+02	-2.88E-02	3.60E-02	6.46E-01	9.10E-01
2.47E+02	-3.00E-02	3.68E-02	6.50E-01	9.23E-01
2.47E+02	-3.12E-02	3.76E-02	6.55E-01	9.36E-01
2.47E+02	-3.25E-02	3.84E-02	6.60E-01	9.49E-01
2.47E+02	-3.37E-02	3.92E-02	6.64E-01	9.62E-01
2.48E+02	-3.50E-02	4.00E-02	6.69E-01	9.75E-01
2.48E+02	-3.63E-02	4.09E-02	6.73E-01	9.87E-01
2.48E+02	-3.76E-02	4.17E-02	6.78E-01	1.00E+00
2.48E+02	-3.89E-02	4.25E-02	6.83E-01	1.01E+00
2.48E+02	-4.03E-02	4.34E-02	6.87E-01	1.02E+00
2.48E+02	-4.17E-02	4.42E-02	6.92E-01	1.04E+00
2.48E+02	-4.31E-02	4.51E-02	6.97E-01	1.05E+00
2.49E+02	-4.46E-02	4.59E-02	7.02E-01	1.06E+00
2.49E+02	-4.61E-02	4.68E-02	7.06E-01	1.07E+00
2.49E+02	-4.76E-02	4.76E-02	7.11E-01	1.08E+00
2.49E+02	-4.91E-02	4.84E-02	7.16E-01	1.09E+00
2.49E+02	-5.07E-02	4.92E-02	7.21E-01	1.11E+00
2.49E+02	-5.23E-02	5.01E-02	7.26E-01	1.12E+00
2.49E+02	-5.40E-02	5.09E-02	7.31E-01	1.13E+00
2.50E+02	-5.56E-02	5.16E-02	7.36E-01	1.14E+00
2.50E+02	-5.73E-02	5.24E-02	7.42E-01	1.15E+00
2.50E+02	-5.91E-02	5.32E-02	7.47E-01	1.16E+00
2.50E+02	-6.08E-02	5.39E-02	7.52E-01	1.17E+00
2.50E+02	-6.26E-02	5.46E-02	7.58E-01	1.18E+00
2.50E+02	-6.44E-02	5.54E-02	7.63E-01	1.20E+00
2.50E+02	-6.63E-02	5.60E-02	7.69E-01	1.21E+00
2.50E+02	-6.81E-02	5.67E-02	7.75E-01	1.22E+00
2.51E+02	-6.99E-02	5.73E-02	7.80E-01	1.23E+00
2.51E+02	-7.18E-02	5.79E-02	7.86E-01	1.24E+00
2.51E+02	-7.37E-02	5.85E-02	7.92E-01	1.25E+00
2.51E+02	-7.56E-02	5.91E-02	7.98E-01	1.26E+00
2.51E+02	-7.74E-02	5.96E-02	8.04E-01	1.28E+00
2.51E+02	-7.93E-02	6.01E-02	8.10E-01	1.29E+00
2.51E+02	-8.12E-02	6.05E-02	8.16E-01	1.30E+00
2.52E+02	-8.31E-02	6.09E-02	8.22E-01	1.31E+00
2.52E+02	-8.50E-02	6.13E-02	8.29E-01	1.33E+00
2.52E+02	-8.69E-02	6.16E-02	8.35E-01	1.34E+00
2.52E+02	-8.87E-02	6.19E-02	8.41E-01	1.35E+00
2.52E+02	-9.06E-02	6.21E-02	8.48E-01	1.37E+00
2.52E+02	-9.25E-02	6.23E-02	8.54E-01	1.38E+00
2.52E+02	-9.43E-02	6.25E-02	8.61E-01	1.40E+00
2.53E+02	-9.61E-02	6.26E-02	8.68E-01	1.41E+00
2.53E+02	-9.79E-02	6.27E-02	8.74E-01	1.43E+00
2.53E+02	-9.97E-02	6.28E-02	8.81E-01	1.44E+00
2.53E+02	-1.02E-01	6.29E-02	8.88E-01	1.46E+00
2.53E+02	-1.03E-01	6.29E-02	8.95E-01	1.48E+00
2.53E+02	-1.05E-01	6.29E-02	9.02E-01	1.49E+00
2.53E+02	-1.07E-01	6.28E-02	9.09E-01	1.51E+00
2.54E+02	-1.09E-01	6.28E-02	9.16E-01	1.53E+00
2.54E+02	-1.10E-01	6.27E-02	9.23E-01	1.55E+00
2.54E+02	-1.12E-01	6.27E-02	9.31E-01	1.57E+00
2.54E+02	-1.14E-01	6.26E-02	9.38E-01	1.59E+00
2.54E+02	-1.15E-01	6.25E-02	9.45E-01	1.60E+00
2.54E+02	-1.17E-01	6.24E-02	9.53E-01	1.62E+00
2.54E+02	-1.19E-01	6.23E-02	9.60E-01	1.65E+00
2.55E+02	-1.21E-01	6.22E-02	9.68E-01	1.67E+00
2.55E+02	-1.22E-01	6.21E-02	9.76E-01	1.69E+00
2.55E+02	-1.24E-01	6.20E-02	9.84E-01	1.71E+00
2.55E+02	-1.25E-01	6.19E-02	9.91E-01	1.73E+00
2.55E+02	-1.27E-01	6.19E-02	9.99E-01	1.76E+00
2.55E+02	-1.29E-01	6.18E-02	1.01E+00	1.78E+00
2.55E+02	-1.30E-01	6.17E-02	1.02E+00	1.80E+00
2.55E+02	-1.32E-01	6.17E-02	1.02E+00	1.83E+00
2.56E+02	-1.33E-01	6.16E-02	1.03E+00	1.85E+00
2.56E+02	-1.35E-01	6.15E-02	1.04E+00	1.87E+00
2.56E+02	-1.36E-01	6.15E-02	1.05E+00	1.90E+00
2.56E+02	-1.38E-01	6.14E-02	1.05E+00	1.92E+00
2.56E+02	-1.39E-01	6.13E-02	1.06E+00	1.95E+00
2.56E+02	-1.41E-01	6.13E-02	1.07E+00	1.97E+00
2.56E+02	-1.42E-01	6.12E-02	1.08E+00	1.99E+00
2.57E+02	-1.43E-01	6.11E-02	1.08E+00	2.02E+00
2.57E+02	-1.45E-01	6.10E-02	1.09E+00	2.04E+00
2.57E+02	-1.46E-01	6.09E-02	1.10E+00	2.06E+00
2.57E+02	-1.47E-01	6.08E-02	1.10E+00	2.08E+00
2.57E+02	-1.49E-01	6.06E-02	1.11E+00	2.10E+00
2.57E+02	-1.50E-01	6.05E-02	1.12E+00	2.12E+00
2.57E+02	-1.51E-01	6.03E-02	1.12E+00	2.14E+00
2.58E+02	-1.52E-01	6.01E-02	1.13E+00	2.16E+00
2.58E+02	-1.53E-01	5.99E-02	1.13E+00	2.18E+00
2.58E+02	-1.54E-01	5.97E-02	1.14E+00	2.20E+00
2.58E+02	-1.55E-01	5.94E-02	1.14E+00	2.21E+00
2.58E+02	-1.56E-01	5.92E-02	1.14E+00	2.23E+00
2.58E+02	-1.57E-01	5.89E-02	1.15E+00	2.24E+00
2.58E+02	-1.58E-01	5.86E-02	1.15E+00	2.26E+00
2.59E+02	-1.59E-01	5.82E-02	1.15E+00	2.27E+00
2.59E+02	-1.60E-01	5.78E-02	1.16E+00	2.28E+00
2.59E+02	-1.61E-01	5.74E-02	1.16E+00	2.29E+00
2.59E+02	-1.61E-01	5.70E-02	1.16E+00	2.30E+00
2.59E+02	-1.62E-01	5.65E-02	1.16E+00	2.31E+00
2.59E+02	-1.63E-01	5.60E-02	1.16E+00	2.32E+00
2.59E+02	-1.63E-01	5.54E-02	1.16E+00	2.32E+00
2.60E+02	-1.63E-01	5.48E-02	1.16E+00	2.33E+00
2.60E+02	-1.64E-01	5.42E-02	1.16E+00	2.33E+00
2.60E+02	-1.64E-01	5.35E-02	1.16E+00	2.33E+00
2.60E+02	-1.64E-01	5.27E-02	1.16E+00	2.33E+00
2.60E+02	-1.64E-01	5.19E-02	1.16E+00	2.33E+00
2.60E+02	-1.64E-01	5.11E-02	1.16E+00	2.33E+00
2.60E+02	-1.64E-01	5.02E-02	1.16E+00	2.33E+00
2.60E+02	-1.64E-01	4.93E-02	1.16E+00	2.33E+00
2.61E+02	-1.64E-01	4.83E-02	1.15E+00	2.32E+00
2.61E+02	-1.64E-01	4.72E-02	1.15E+00	2.31E+00
2.61E+02	-1.63E-01	4.62E-02	1.15E+00	2.31E+00
2.61E+02	-1.63E-01	4.50E-02	1.14E+00	2.30E+00
2.61E+02	-1.62E-01	4.39E-02	1.14E+00	2.29E+00
2.61E+02	-1.62E-01	4.27E-02	1.13E+00	2.27E+00
2.61E+02	-1.61E-01	4.15E-02	1.13E+00	2.26E+00
2.62E+02	-1.60E-01	4.03E-02	1.12E+00	2.25E+00
2.62E+02	-1.59E-01	3.91E-02	1.12E+00	2.23E+00
2.62E+02	-1.59E-01	3.79E-02	1.11E+00	2.21E+00
2.62E+02	-1.58E-01	3.66E-02	1.11E+00	2.20E+00
2.62E+02	-1.57E-01	3.54E-02	1.10E+00	2.18E+00
2.62E+02	-1.56E-01	3.42E-02	1.09E+00	2.16E+00
2.62E+02	-1.55E-01	3.30E-02	1.09E+00	2.14E+00
2.63E+02	-1.54E-01	3.18E-02	1.08E+00	2.11E+00
2.63E+02	-1.53E-01	3.07E-02	1.07E+00	2.09E+00
2.63E+02	-1.51E-01	2.96E-02	1.06E+00	2.06E+00
2.63E+02	-1.50E-01	2.85E-02	1.05E+00	2.04E+00
2.63E+02	-1.49E-01	2.74E-02	1.05E+00	2.01E+00
2.63E+02	-1.48E-01	2.64E-02	1.04E+00	1.98E+00
2.63E+02	-1.47E-01	2.55E-02	1.03E+00	1.95E+00
2.64E+02	-1.45E-01	2.46E-02	1.02E+00	1.92E+00
2.64E+02	-1.44E-01	2.38E-02	1.01E+00	1.89E+00
2.64E+02	-1.43E-01	2.30E-02	9.99E-01	1.86E+00
2.64E+02	-1.41E-01	2.22E-02	9.89E-01	1.82E+00
2.64E+02	-1.40E-01	2.15E-02	9.80E-01	1.79E+00
2.64E+02	-1.39E-01	2.09E-02	9.70E-01	1.76E+00
2.64E+02	-1.37E-01	2.03E-02	9.61E-01	1.72E+00
2.65E+02	-1.36E-01	1.98E-02	9.51E-01	1.69E+00
2.65E+02	-1.35E-01	1.93E-02	9.42E-01	1.66E+00
2.65E+02	-1.33E-01	1.89E-02	9.33E-01	1.63E+00
2.65E+02	-1.32E-01	1.86E-02	9.25E-01	1.60E+00
2.65E+02	-1.30E-01	1.83E-02	9.17E-01	1.57E+00
2.65E+02	-1.29E-01	1.80E-02	9.09E-01	1.54E+00
2.65E+02	-1.27E-01	1.79E-02	9.01E-01	1.51E+00
2.65E+02	-1.26E-01	1.77E-02	8.94E-01	1.48E+00
2.66E+02	-1.24E-01	1.77E-02	8.88E-01	1.46E+00
2.66E+02	-1.23E-01	1.77E-02	8.82E-01	1.44E+00
2.66E+02	-1.21E-01	1.78E-02	8.77E-01	1.41E+00
2.66E+02	-1.20E-01	1.79E-02	8.73E-01	1.40E+00
2.66E+02	-1.18E-01	1.81E-02	8.69E-01	1.38E+00
2.66E+02	-1.16E-01	1.83E-02	8.66E-01	1.36E+00
2.66E+02	-1.15E-01	1.86E-02	8.63E-01	1.35E+00
2.67E+02	-1.13E-01	1.90E-02	8.61E-01	1.34E+00
2.67E+02	-1.11E-01	1.94E-02	8.60E-01	1.33E+00
2.67E+02	-1.10E-01	1.99E-02	8.60E-01	1.32E+00
2.67E+02	-1.08E-01	2.04E-02	8.60E-01	1.32E+00
2.67E+02	-1.06E-01	2.09E-02	8.60E-01	1.31E+00
2.67E+02	-1.05E-01	2.15E-02	8.61E-01	1.31E+00
2.67E+02	-1.03E-01	2.22E-02	8.63E-01	1.31E+00
2.68E+02	-1.02E-01	2.28E-02	8.65E-01	1.31E+00
2.68E+02	-1.00E-01	2.35E-02	8.68E-01	1.31E+00
2.68E+02	-9.84E-02	2.43E-02	8.71E-01	1.31E+00
2.68E+02	-9.70E-02	2.50E-02	8.74E-01	1.32E+00
2.68E+02	-9.56E-02	2.58E-02	8.78E-01	1.32E+00
2.68E+02	-9.42E-02	2.66E-02	8.82E-01	1.33E+00
2.68E+02	-9.29E-02	2.74E-02	8.87E-01	1.33E+00
2.69E+02	-9.16E-02	2.83E-02	8.91E-01	1.34E+00
2.69E+02	-9.04E-02	2.91E-02	8.97E-01	1.34E+00
2.69E+02	-8.93E-02	3.00E-02	9.02E-01	1.35E+00
2.69E+02	-8.83E-02	3.08E-02	9.08E-01	1.36E+00
2.69E+02	-8.73E-02	3.17E-02	9.13E-01	1.37E+00
2.69E+02	-8.64E-02	3.26E-02	9.19E-01	1.38E+00
2.69E+02	-8.55E-02	3.35E-02	9.26E-01	1.38E+00
2.69E+02	-8.47E-02	3.44E-02	9.32E-01	1.39E+00
2.70E+02	-8.40E-02	3.53E-02	9.39E-01	1.40E+00
2.70E+02	-8.33E-02	3.62E-02	9.46E-01	1.41E+00
2.70E+02	-8.27E-02	3.72E-02	9.53E-01	1.42E+00
2.70E+02	-8.20E-02	3.81E-02	9.60E-01	1.44E+00
2.70E+02	-8.15E-02	3.90E-02	9.68E-01	1.45E+00
2.70E+02	-8.09E-02	3.99E-02	9.75E-01	1.46E+00
2.70E+02	-8.04E-02	4.09E-02	9.83E-01	1.47E+00
2.71E+02	-7.99E-02	4.18E-02	9.91E-01	1.49E+00
2.71E+02	-7.94E-02	4.28E-02	9.98E-01	1.50E+00
2.71E+02	-7.89E-02	4.37E-02	1.01E+00	1.51E+00
2.71E+02	-7.84E-02	4.47E-02	1.01E+00	1.53E+00
2.71E+02	-7.80E-02	4.57E-02	1.02E+00	1.55E+00
2.71E+02	-7.75E-02	4.66E-02	1.03E+00	1.56E+00
2.71E+02	-7.70E-02	4.76E-02	1.04E+00	1.58E+00
2.72E+02	-7.65E-02	4.86E-02	1.05E+00	1.60E+00
2.72E+02	-7.60E-02	4.96E-02	1.06E+00	1.62E+00
2.72E+02	-7.55E-02	5.05E-02	1.06E+00	1.64E+00
2.72E+02	-7.49E-02	5.15E-02	1.07E+00	1.66E+00
2.72E+02	-7.44E-02	5.25E-02	1.08E+00	1.68E+00
2.72E+02	-7.38E-02	5.35E-02	1.09E+00	1.70E+00
2.72E+02	-7.32E-02	5.44E-02	1.10E+00	1.72E+00
2.73E+02	-7.26E-02	5.54E-02	1.11E+00	1.75E+00
2.73E+02	-7.20E-02	5.63E-02	1.11E+00	1.77E+00
2.73E+02	-7.14E-02	5.73E-02	1.12E+00	1.79E+00
2.73E+02	-7.08E-02	5.82E-02	1.13E+00	1.82E+00
2.73E+02	-7.02E-02	5.91E-02	1.14E+00	1.84E+00
2.73E+02	-6.96E-02	6.00E-02	1.15E+00	1.86E+00
2.73E+02	-6.90E-02	6.09E-02	1.15E+00	1.89E+00
2.74E+02	-6.84E-02	6.17E-02	1.16E+00	1.91E+00
2.74E+02	-6.78E-02	6.25E-02	1.17E+00	1.94E+00
2.74E+02	-6.72E-02	6.34E-02	1.18E+00	1.96E+00
2.74E+02	-6.67E-02	6.41E-02	1.18E+00	1.98E+00
2.74E+02	-6.61E-02	6.49E-02	1.19E+00	2.00E+00
2.74E+02	-6.56E-02	6.56E-02	1.19E+00	2.03E+00
2.74E+02	-6.50E-02	6.63E-02	1.20E+00	2.05E+00
2.74E+02	-6.45E-02	6.70E-02	1.21E+00	2.07E+00
2.75E+02	-6.40E-02	6.76E-02	1.21E+00	2.09E+00
2.75E+02	-6.35E-02	6.82E-02	1.22E+00	2.11E+00
2.75E+02	-6.31E-02	6.88E-02	1.22E+00	2.13E+00
2.75E+02	-6.26E-02	6.93E-02	1.23E+00	2.15E+00
2.75E+02	-6.22E-02	6.98E-02	1.23E+00	2.17E+00
2.75E+02	-6.17E-02	7.03E-02	1.23E+00	2.18E+00
2.75E+02	-6.13E-02	7.07E-02	1.24E+00	2.20E+00
2.76E+02	-6.09E-02	7.11E-02	1.24E+00	2.22E+00
2.76E+02	-6.05E-02	7.15E-02	1.24E+00	2.23E+00
2.76E+02	-6.01E-02	7.19E-02	1.25E+00	2.25E+00
2.76E+02	-5.97E-02	7.22E-02	1.25E+00	2.26E+00
2.76E+02	-5.93E-02	7.25E-02	1.25E+00	2.27E+00
2.76E+02	-5.90E-02	7.27E-02	1.25E+00	2.28E+00
2.76E+02	-5.86E-02	7.30E-02	1.25E+00	2.29E+00
2.77E+02	-5.82E-02	7.32E-02	1.26E+00	2.30E+00
2.77E+02	-5.78E-02	7.33E-02	1.26E+00	2.31E+00
2.77E+02	-5.75E-02	7.35E-02	1.26E+00	2.32E+00
2.77E+02	-5.71E-02	7.36E-02	1.26E+00	2.33E+00
2.77E+02	-5.67E-02	7.37E-02	1.26E+00	2.33E+00
2.77E+02	-5.64E-02	7.37E-02	1.26E+00	2.34E+00
2.77E+02	-5.60E-02	7.37E-02	1.25E+00	2.34E+00
2.78E+02	-5.56E-02	7.38E-02	1.25E+00	2.34E+00
2.78E+02	-5.53E-02	7.37E-02	1.25E+00	2.35E+00
2.78E+02	-5.49E-02	7.37E-02	1.25E+00	2.35E+00
2.78E+02	-5.45E-02	7.36E-02	1.25E+00	2.35E+00
2.78E+02	-5.41E-02	7.36E-02	1.25E+00	2.35E+00
2.78E+02	-5.37E-02	7.35E-02	1.24E+00	2.34E+00
2.78E+02	-5.33E-02	7.34E-02	1.24E+00	2.34E+00
2.79E+02	-5.29E-02	7.33E-02	1.24E+00	2.34E+00
2.79E+02	-5.24E-02	7.31E-02	1.23E+00	2.33E+00
2.79E+02	-5.20E-02	7.30E-02	1.23E+00	2.33E+00
2.79E+02	-5.16E-02	7.28E-02	1.23E+00	2.32E+00
2.79E+02	-5.11E-02	7.27E-02	1.22E+00	2.32E+00
2.79E+02	-5.07E-02	7.26E-02	1.22E+00	2.31E+00
2.79E+02	-5.02E-02	7.24E-02	1.22E+00	2.30E+00
2.79E+02	-4.97E-02	7.23E-02	1.21E+00	2.29E+00
2.80E+02	-4.93E-02	7.21E-02	1.21E+00	2.29E+00
2.80E+02	-4.88E-02	7.20E-02	1.20E+00	2.28E+00
2.80E+02	-4.83E-02	7.18E-02	1.20E+00	2.27E+00
2.80E+02	-4.77E-02	7.17E-02	1.19E+00	2.26E+00
2.80E+02	-4.72E-02	7.16E-02	1.19E+00	2.25E+00
2.80E+02	-4.67E-02	7.15E-02	1.18E+00	2.24E+00
2.80E+02	-4.61E-02	7.14E-02	1.18E+00	2.23E+00
2.81E+02	-4.55E-02	7.13E-02	1.17E+00	2.22E+00
2.81E+02	-4.49E-02	7.13E-02	1.17E+00	2.21E+00
2.81E+02	-4.43E-02	7.12E-02	1.16E+00	2.20E+00
2.81E+02	-4.37E-02	7.12E-02	1.16E+00	2.18E+00
2.81E+02	-4.30E-02	7.12E-02	1.15E+00	2.17E+00
2.81E+02	-4.24E-02	7.12E-02	1.15E+00	2.16E+00
2.81E+02	-4.17E-02	7.12E-02	1.14E+00	2.15E+00
2.82E+02	-4.09E-02	7.13E-02	1.14E+00	2.14E+00
2.82E+02	-4.02E-02	7.13E-02	1.14E+00	2.13E+00
2.82E+02	-3.94E-02	7.14E-02	1.13E+00	2.12E+00
2.82E+02	-3.87E-02	7.15E-02	1.13E+00	2.12E+00
2.82E+02	-3.78E-02	7.17E-02	1.12E+00	2.11E+00
2.82E+02	-3.70E-02	7.19E-02	1.12E+00	2.10E+00
2.82E+02	-3.61E-02	7.21E-02	1.12E+00	2.09E+00
2.83E+02	-3.52E-02	7.23E-02	1.11E+00	2.09E+00
2.83E+02	-3.43E-02	7.25E-02	1.11E+00	2.08E+00
2.83E+02	-3.33E-02	7.28E-02	1.11E+00	2.08E+00
2.83E+02	-3.24E-02	7.32E-02	1.10E+00	2.08E+00
2.83E+02	-3.13E-02	7.35E-02	1.10E+00	2.07E+00
2.83E+02	-3.03E-02	7.39E-02	1.10E+00	2.07E+00
2.83E+02	-2.92E-02	7.43E-02	1.10E+00	2.07E+00
2.84E+02	-2.81E-02	7.48E-02	1.10E+00	2.07E+00
2.84E+02	-2.70E-02	7.53E-02	1.10E+00	2.07E+00
2.84E+02	-2.58E-02	7.58E-02	1.10E+00	2.08E+00
2.84E+02	-2.46E-02	7.64E-02	1.10E+00	2.08E+00
2.84E+02	-2.34E-02	7.70E-02	1.10E+00	2.09E+00
2.84E+02	-2.22E-02	7.76E-02	1.10E+00	2.09E+00
2.84E+02	-2.10E-02	7.83E-02	1.10E+00	2.10E+00
2.84E+02	-1.97E-02	7.90E-02	1.10E+00	2.11E+00
2.85E+02	-1.84E-02	7.97E-02	1.10E+00	2.11E+00
2.85E+02	-1.71E-02	8.05E-02	1.10E+00	2.12E+00
2.85E+02	-1.58E-02	8.13E-02	1.10E+00	2.13E+00
2.85E+02	-1.44E-02	8.22E-02	1.10E+00	2.15E+00
2.85E+02	-1.31E-02	8.31E-02	1.11E+00	2.16E+00
2.85E+02	-1.17E-02	8.40E-02	1.11E+00	2.17E+00
2.85E+02	-1.03E-02	8.50E-02	1.11E+00	2.19E+00
2.86E+02	-8.96E-03	8.60E-02	1.12E+00	2.20E+00
2.86E+02	-7.56E-03	8.70E-02	1.12E+00	2.22E+00
2.86E+02	-6.15E-03	8.81E-02	1.12E+00	2.24E+00
2.86E+02	-4.74E-03	8.92E-02	1.13E+00	2.26E+00
2.86E+02	-3.31E-03	9.04E-02	1.13E+00	2.28E+00
2.86E+02	-1.88E-03	9.16E-02	1.13E+00	2.30E+00
2.86E+02	-4.46E-04	9.28E-02	1.14E+00	2.32E+00
2.87E+02	9.96E-04	9.41E-02	1.14E+00	2.34E+00
2.87E+02	2.44E-03	9.54E-02	1.15E+00	2.37E+00
2.87E+02	3.90E-03	9.67E-02	1.15E+00	2.39E+00
2.87E+02	5.35E-03	9.80E-02	1.16E+00	2.42E+00
2.87E+02	6.81E-03	9.94E-02	1.17E+00	2.44E+00
2.87E+02	8.27E-03	1.01E-01	1.17E+00	2.47E+00
2.87E+02	9.73E-03	1.02E-01	1.18E+00	2.50E+00
2.88E+02	1.12E-02	1.04E-01	1.18E+00	2.53E+00
2.88E+02	1.26E-02	1.05E-01	1.19E+00	2.56E+00
2.88E+02	1.41E-02	1.06E-01	1.20E+00	2.59E+00
2.88E+02	1.56E-02	1.08E-01	1.20E+00	2.62E+00
2.88E+02	1.70E-02	1.09E-01	1.21E+00	2.65E+00
2.88E+02	1.85E-02	1.11E-01	1.22E+00	2.69E+00
2.88E+02	1.99E-02	1.12E-01	1.22E+00	2.72E+00
2.88E+02	2.13E-02	1.14E-01	1.23E+00	2.76E+00
2.89E+02	2.28E-02	1.15E-01	1.24E+00	2.79E+00
2.89E+02	2.42E-02	1.17E-01	1.24E+00	2.83E+00
2.89E+02	2.56E-02	1.18E-01	1.25E+00	2.86E+00
2.89E+02	2.70E-02	1.20E-01	1.26E+00	2.90E+00
2.89E+02	2.84E-02	1.21E-01	1.27E+00	2.94E+00
2.89E+02	2.98E-02	1.23E-01	1.27E+00	2.98E+00
2.89E+02	3.11E-02	1.24E-01	1.28E+00	3.01E+00
2.90E+02	3.24E-02	1.25E-01	1.29E+00	3.05E+00
2.90E+02	3.37E-02	1.26E-01	1.29E+00	3.09E+00
2.90E+02	3.50E-02	1.28E-01	1.30E+00	3.12E+00
2.90E+02	3.63E-02	1.29E-01	1.30E+00	3.16E+00
2.90E+02	3.75E-02	1.30E-01	1.31E+00	3.19E+00
2.90E+02	3.87E-02	1.31E-01	1.31E+00	3.22E+00
2.90E+02	3.99E-02	1.31E-01	1.32E+00	3.26E+00
2.91E+02	4.10E-02	1.32E-01	1.32E+00	3.29E+00
2.91E+02	4.21E-02	1.33E-01	1.33E+00	3.32E+00
2.91E+02	4.31E-02	1.33E-01	1.33E+00	3.34E+00
2.91E+02	4.41E-02	1.33E-01	1.33E+00	3.37E+00
2.91E+02	4.51E-02	1.34E-01	1.33E+00	3.39E+00
2.91E+02	4.60E-02	1.34E-01	1.33E+00	3.41E+00
2.91E+02	4.69E-02	1.34E-01	1.33E+00	3.43E+00
2.92E+02	4.77E-02	1.33E-01	1.33E+00	3.45E+00
2.92E+02	4.85E-02	1.33E-01	1.33E+00	3.46E+00
2.92E+02	4.92E-02	1.32E-01	1.33E+00	3.47E+00
2.92E+02	5.00E-02	1.32E-01	1.33E+00	3.48E+00
2.92E+02	5.06E-02	1.31E-01	1.33E+00	3.49E+00
2.92E+02	5.13E-02	1.30E-01	1.32E+00	3.50E+00
2.92E+02	5.18E-02	1.28E-01	1.32E+00	3.50E+00
2.93E+02	5.24E-02	1.27E-01	1.31E+00	3.50E+00
2.93E+02	5.29E-02	1.26E-01	1.31E+00	3.50E+00
2.93E+02	5.34E-02	1.24E-01	1.30E+00	3.50E+00
2.93E+02	5.39E-02	1.22E-01	1.30E+00	3.49E+00
2.93E+02	5.43E-02	1.21E-01	1.29E+00	3.48E+00
2.93E+02	5.47E-02	1.19E-01	1.28E+00	3.47E+00
2.93E+02	5.51E-02	1.17E-01	1.27E+00	3.46E+00
2.93E+02	5.55E-02	1.14E-01	1.26E+00	3.44E+00
2.94E+02	5.58E-02	1.12E-01	1.25E+00	3.43E+00
2.94E+02	5.61E-02	1.10E-01	1.24E+00	3.40E+00
2.94E+02	5.64E-02	1.07E-01	1.23E+00	3.38E+00
2.94E+02	5.67E-02	1.04E-01	1.22E+00	3.36E+00
2.94E+02	5.69E-02	1.01E-01	1.21E+00	3.33E+00
2.94E+02	5.72E-02	9.84E-02	1.20E+00	3.30E+00
2.94E+02	5.74E-02	9.53E-02	1.18E+00	3.27E+00
2.95E+02	5.76E-02	9.22E-02	1.17E+00	3.23E+00
2.95E+02	5.78E-02	8.89E-02	1.16E+00	3.20E+00
2.95E+02	5.80E-02	8.56E-02	1.14E+00	3.16E+00
2.95E+02	5.82E-02	8.21E-02	1.13E+00	3.12E+00
2.95E+02	5.85E-02	7.86E-02	1.11E+00	3.08E+00
2.95E+02	5.87E-02	7.50E-02	1.10E+00	3.04E+00
2.95E+02	5.89E-02	7.14E-02	1.08E+00	2.99E+00
2.96E+02	5.91E-02	6.77E-02	1.07E+00	2.95E+00
2.96E+02	5.94E-02	6.39E-02	1.05E+00	2.90E+00
2.96E+02	5.96E-02	6.01E-02	1.04E+00	2.86E+00
2.96E+02	5.99E-02	5.62E-02	1.02E+00	2.81E+00
2.96E+02	6.02E-02	5.23E-02	1.01E+00	2.76E+00
2.96E+02	6.05E-02	4.84E-02	9.90E-01	2.72E+00
2.96E+02	6.09E-02	4.44E-02	9.74E-01	2.67E+00
2.97E+02	6.12E-02	4.04E-02	9.58E-01	2.62E+00
2.97E+02	6.16E-02	3.64E-02	9.43E-01	2.57E+00
2.97E+02	6.21E-02	3.24E-02	9.27E-01	2.53E+00
2.97E+02	6.26E-02	2.84E-02	9.12E-01	2.48E+00
2.97E+02	6.31E-02	2.44E-02	8.96E-01	2.43E+00
2.97E+02	6.37E-02	2.05E-02	8.81E-01	2.38E+00
2.97E+02	6.43E-02	1.65E-02	8.67E-01	2.34E+00
2.98E+02	6.49E-02	1.26E-02	8.52E-01	2.29E+00
2.98E+02	6.56E-02	8.79E-03	8.38E-01	2.25E+00
2.98E+02	6.63E-02	5.02E-03	8.24E-01	2.20E+00
2.98E+02	6.70E-02	1.32E-03	8.10E-01	2.16E+00
2.98E+02	6.78E-02	-2.29E-03	7.96E-01	2.12E+00
2.98E+02	6.87E-02	-5.80E-03	7.83E-01	2.08E+00
2.98E+02	6.96E-02	-9.20E-03	7.71E-01	2.04E+00
2.98E+02	7.05E-02	-1.25E-02	7.58E-01	2.00E+00
2.99E+02	7.15E-02	-1.56E-02	7.47E-01	1.96E+00
2.99E+02	7.25E-02	-1.86E-02	7.35E-01	1.93E+00
2.99E+02	7.35E-02	-2.15E-02	7.25E-01	1.90E+00
2.99E+02	7.47E-02	-2.41E-02	7.14E-01	1.87E+00
2.99E+02	7.58E-02	-2.66E-02	7.05E-01	1.84E+00
2.99E+02	7.70E-02	-2.89E-02	6.95E-01	1.81E+00
2.99E+02	7.82E-02	-3.10E-02	6.87E-01	1.79E+00
3.00E+02	7.95E-02	-3.29E-02	6.79E-01	1.76E+00
3.00E+02	8.09E-02	-3.46E-02	6.71E-01	1.74E+00
3.00E+02	8.22E-02	-3.61E-02	6.65E-01	1.73E+00
3.00E+02	8.37E-02	-3.73E-02	6.59E-01	1.71E+00
3.00E+02	8.51E-02	-3.83E-02	6.53E-01	1.70E+00
3.00E+02	8.67E-02	-3.92E-02	6.48E-01	1.69E+00
3.00E+02	8.82E-02	-3.99E-02	6.44E-01	1.68E+00
3.01E+02	8.98E-02	-4.03E-02	6.40E-01	1.67E+00
3.01E+02	9.15E-02	-4.07E-02	6.36E-01	1.66E+00
3.01E+02	9.32E-02	-4.08E-02	6.34E-01	1.66E+00
3.01E+02	9.50E-02	-4.08E-02	6.31E-01	1.66E+00
3.01E+02	9.68E-02	-4.07E-02	6.29E-01	1.66E+00
3.01E+02	9.86E-02	-4.04E-02	6.27E-01	1.66E+00
3.01E+02	1.00E-01	-3.99E-02	6.26E-01	1.66E+00
3.02E+02	1.02E-01	-3.94E-02	6.25E-01	1.67E+00
3.02E+02	1.04E-01	-3.88E-02	6.25E-01	1.67E+00
3.02E+02	1.06E-01	-3.80E-02	6.24E-01	1.68E+00
3.02E+02	1.08E-01	-3.71E-02	6.25E-01	1.68E+00
3.02E+02	1.11E-01	-3.62E-02	6.25E-01	1.69E+00
3.02E+02	1.13E-01	-3.51E-02	6.26E-01	1.70E+00
3.02E+02	1.15E-01	-3.40E-02	6.26E-01	1.71E+00
3.03E+02	1.17E-01	-3.29E-02	6.27E-01	1.72E+00
3.03E+02	1.19E-01	-3.16E-02	6.29E-01	1.74E+00
3.03E+02	1.22E-01	-3.03E-02	6.30E-01	1.75E+00
3.03E+02	1.24E-01	-2.90E-02	6.32E-01	1.76E+00
3.03E+02	1.26E-01	-2.76E-02	6.33E-01	1.78E+00
3.03E+02	1.29E-01	-2.61E-02	6.35E-01	1.79E+00
3.03E+02	1.31E-01	-2.46E-02	6.37E-01	1.80E+00
3.03E+02	1.34E-01	-2.31E-02	6.39E-01	1.82E+00
3.04E+02	1.36E-01	-2.15E-02	6.41E-01	1.84E+00
3.04E+02	1.39E-01	-2.00E-02	6.44E-01	1.85E+00
3.04E+02	1.41E-01	-1.83E-02	6.46E-01	1.87E+00
3.04E+02	1.44E-01	-1.67E-02	6.48E-01	1.88E+00
3.04E+02	1.46E-01	-1.50E-02	6.51E-01	1.90E+00
3.04E+02	1.49E-01	-1.33E-02	6.53E-01	1.91E+00
3.04E+02	1.51E-01	-1.16E-02	6.55E-01	1.93E+00
3.05E+02	1.54E-01	-9.92E-03	6.58E-01	1.95E+00
3.05E+02	1.56E-01	-8.21E-03	6.60E-01	1.96E+00
3.05E+02	1.58E-01	-6.50E-03	6.62E-01	1.98E+00
3.05E+02	1.61E-01	-4.79E-03	6.64E-01	1.99E+00
3.05E+02	1.63E-01	-3.08E-03	6.66E-01	2.01E+00
3.05E+02	1.66E-01	-1.39E-03	6.68E-01	2.02E+00
3.05E+02	1.68E-01	2.92E-04	6.70E-01	2.04E+00
3.06E+02	1.70E-01	1.96E-03	6.72E-01	2.05E+00
3.06E+02	1.72E-01	3.61E-03	6.73E-01	2.06E+00
3.06E+02	1.75E-01	5.24E-03	6.75E-01	2.08E+00
3.06E+02	1.77E-01	6.85E-03	6.76E-01	2.09E+00
3.06E+02	1.79E-01	8.44E-03	6.77E-01	2.10E+00
3.06E+02	1.81E-01	1.00E-02	6.78E-01	2.11E+00
3.06E+02	1.83E-01	1.15E-02	6.78E-01	2.12E+00
3.07E+02	1.85E-01	1.30E-02	6.79E-01	2.13E+00
3.07E+02	1.86E-01	1.45E-02	6.79E-01	2.14E+00
3.07E+02	1.88E-01	1.60E-02	6.79E-01	2.15E+00
3.07E+02	1.89E-01	1.74E-02	6.78E-01	2.15E+00
3.07E+02	1.91E-01	1.88E-02	6.78E-01	2.16E+00
3.07E+02	1.92E-01	2.01E-02	6.77E-01	2.16E+00
3.07E+02	1.93E-01	2.14E-02	6.76E-01	2.16E+00
3.07E+02	1.94E-01	2.27E-02	6.74E-01	2.16E+00
3.08E+02	1.95E-01	2.39E-02	6.73E-01	2.17E+00
3.08E+02	1.96E-01	2.50E-02	6.70E-01	2.16E+00
3.08E+02	1.97E-01	2.62E-02	6.68E-01	2.16E+00
3.08E+02	1.97E-01	2.72E-02	6.65E-01	2.16E+00
3.08E+02	1.97E-01	2.83E-02	6.62E-01	2.15E+00
3.08E+02	1.98E-01	2.92E-02	6.58E-01	2.15E+00
3.08E+02	1.98E-01	3.02E-02	6.55E-01	2.14E+00
3.09E+02	1.97E-01	3.10E-02	6.50E-01	2.13E+00
3.09E+02	1.97E-01	3.19E-02	6.46E-01	2.12E+00
3.09E+02	1.97E-01	3.27E-02	6.41E-01	2.11E+00
3.09E+02	1.96E-01	3.34E-02	6.36E-01	2.09E+00
3.09E+02	1.96E-01	3.42E-02	6.31E-01	2.08E+00
3.09E+02	1.95E-01	3.48E-02	6.26E-01	2.07E+00
3.09E+02	1.94E-01	3.55E-02	6.20E-01	2.05E+00
3.10E+02	1.93E-01	3.61E-02	6.15E-01	2.03E+00
3.10E+02	1.92E-01	3.67E-02	6.09E-01	2.02E+00
3.10E+02	1.91E-01	3.73E-02	6.03E-01	2.00E+00
3.10E+02	1.90E-01	3.78E-02	5.96E-01	1.98E+00
3.10E+02	1.89E-01	3.83E-02	5.90E-01	1.96E+00
3.10E+02	1.87E-01	3.88E-02	5.84E-01	1.94E+00
3.10E+02	1.86E-01	3.93E-02	5.77E-01	1.92E+00
3.11E+02	1.84E-01	3.98E-02	5.71E-01	1.90E+00
3.11E+02	1.83E-01	4.02E-02	5.65E-01	1.88E+00
3.11E+02	1.81E-01	4.06E-02	5.58E-01	1.85E+00
3.11E+02	1.80E-01	4.10E-02	5.52E-01	1.83E+00
3.11E+02	1.78E-01	4.15E-02	5.45E-01	1.81E+00
3.11E+02	1.76E-01	4.18E-02	5.39E-01	1.78E+00
3.11E+02	1.75E-01	4.22E-02	5.33E-01	1.76E+00
3.12E+02	1.73E-01	4.26E-02	5.26E-01	1.74E+00
3.12E+02	1.71E-01	4.30E-02	5.20E-01	1.71E+00
3.12E+02	1.70E-01	4.34E-02	5.13E-01	1.69E+00
3.12E+02	1.68E-01	4.38E-02	5.07E-01	1.66E+00
3.12E+02	1.66E-01	4.42E-02	5.00E-01	1.64E+00
3.12E+02	1.64E-01	4.46E-02	4.94E-01	1.62E+00
3.12E+02	1.62E-01	4.50E-02	4.87E-01	1.59E+00
3.12E+02	1.60E-01	4.54E-02	4.81E-01	1.56E+00
3.13E+02	1.58E-01	4.58E-02	4.74E-01	1.54E+00
3.13E+02	1.56E-01	4.63E-02	4.68E-01	1.51E+00
3.13E+02	1.54E-01	4.68E-02	4.61E-01	1.49E+00
3.13E+02	1.52E-01	4.73E-02	4.54E-01	1.46E+00
3.13E+02	1.50E-01	4.78E-02	4.48E-01	1.44E+00
3.13E+02	1.48E-01	4.83E-02	4.41E-01	1.41E+00
3.13E+02	1.46E-01	4.89E-02	4.34E-01	1.38E+00
3.14E+02	1.44E-01	4.95E-02	4.27E-01	1.36E+00
3.14E+02	1.42E-01	5.01E-02	4.20E-01	1.33E+00
3.14E+02	1.40E-01	5.08E-02	4.13E-01	1.30E+00
3.14E+02	1.37E-01	5.15E-02	4.06E-01	1.28E+00
3.14E+02	1.35E-01	5.22E-02	3.99E-01	1.25E+00
3.14E+02	1.33E-01	5.29E-02	3.92E-01	1.23E+00
3.14E+02	1.31E-01	5.36E-02	3.85E-01	1.20E+00
3.15E+02	1.29E-01	5.43E-02	3.78E-01	1.17E+00
3.15E+02	1.27E-01	5.51E-02	3.71E-01	1.15E+00
3.15E+02	1.25E-01	5.58E-02	3.64E-01	1.12E+00
3.15E+02	1.23E-01	5.65E-02	3.57E-01	1.10E+00
3.15E+02	1.21E-01	5.72E-02	3.51E-01	1.07E+00
3.15E+02	1.19E-01	5.79E-02	3.45E-01	1.05E+00
3.15E+02	1.17E-01	5.86E-02	3.39E-01	1.03E+00
3.16E+02	1.15E-01	5.92E-02	3.33E-01	1.01E+00
3.16E+02	1.14E-01	5.99E-02	3.27E-01	9.85E-01
3.16E+02	1.12E-01	6.04E-02	3.22E-01	9.64E-01
3.16E+02	1.10E-01	6.10E-02	3.17E-01	9.44E-01
3.16E+02	1.09E-01	6.15E-02	3.13E-01	9.25E-01
3.16E+02	1.08E-01	6.20E-02	3.08E-01	9.07E-01
3.16E+02	1.07E-01	6.24E-02	3.04E-01	8.90E-01
3.17E+02	1.05E-01	6.27E-02	3.01E-01	8.74E-01
3.17E+02	1.05E-01	6.30E-02	2.98E-01	8.59E-01
3.17E+02	1.04E-01	6.33E-02	2.95E-01	8.45E-01
3.17E+02	1.03E-01	6.34E-02	2.93E-01	8.32E-01
3.17E+02	1.02E-01	6.36E-02	2.91E-01	8.20E-01
3.17E+02	1.02E-01	6.36E-02	2.89E-01	8.09E-01
3.17E+02	1.02E-01	6.37E-02	2.88E-01	7.99E-01
3.17E+02	1.01E-01	6.36E-02	2.86E-01	7.90E-01
3.18E+02	1.01E-01	6.35E-02	2.86E-01	7.81E-01
3.18E+02	1.01E-01	6.34E-02	2.85E-01	7.73E-01
3.18E+02	1.01E-01	6.32E-02	2.85E-01	7.66E-01
3.18E+02	1.01E-01	6.29E-02	2.85E-01	7.60E-01
3.18E+02	1.01E-01	6.26E-02	2.85E-01	7.55E-01
3.18E+02	1.01E-01	6.23E-02	2.86E-01	7.50E-01
3.18E+02	1.02E-01	6.19E-02	2.86E-01	7.46E-01
3.19E+02	1.02E-01	6.14E-02	2.87E-01	7.42E-01
3.19E+02	1.03E-01	6.09E-02	2.88E-01	7.39E-01
3.19E+02	1.03E-01	6.03E-02	2.89E-01	7.37E-01
3.19E+02	1.04E-01	5.97E-02	2.90E-01	7.35E-01
3.19E+02	1.04E-01	5.90E-02	2.92E-01	7.34E-01
3.19E+02	1.05E-01	5.83E-02	2.93E-01	7.33E-01
3.19E+02	1.06E-01	5.75E-02	2.95E-01	7.33E-01
3.20E+02	1.06E-01	5.66E-02	2.97E-01	7.33E-01
3.20E+02	1.07E-01	5.58E-02	2.99E-01	7.33E-01
3.20E+02	1.08E-01	5.48E-02	3.00E-01	7.34E-01
3.20E+02	1.09E-01	5.38E-02	3.02E-01	7.35E-01
3.20E+02	1.10E-01	5.28E-02	3.05E-01	7.37E-01
3.20E+02	1.11E-01	5.17E-02	3.07E-01	7.39E-01
3.20E+02	1.12E-01	5.05E-02	3.09E-01	7.42E-01
3.21E+02	1.13E-01	4.93E-02	3.11E-01	7.44E-01
3.21E+02	1.14E-01	4.81E-02	3.14E-01	7.48E-01
3.21E+02	1.15E-01	4.68E-02	3.16E-01	7.51E-01
3.21E+02	1.16E-01	4.54E-02	3.19E-01	7.55E-01
3.21E+02	1.17E-01	4.40E-02	3.21E-01	7.59E-01
3.21E+02	1.18E-01	4.25E-02	3.24E-01	7.63E-01
3.21E+02	1.19E-01	4.10E-02	3.27E-01	7.67E-01
3.22E+02	1.21E-01	3.94E-02	3.29E-01	7.72E-01
3.22E+02	1.22E-01	3.78E-02	3.32E-01	7.77E-01
3.22E+02	1.23E-01	3.61E-02	3.35E-01	7.82E-01
3.22E+02	1.24E-01	3.44E-02	3.38E-01	7.88E-01
3.22E+02	1.25E-01	3.26E-02	3.41E-01	7.93E-01
3.22E+02	1.26E-01	3.07E-02	3.44E-01	7.99E-01
3.22E+02	1.28E-01	2.88E-02	3.47E-01	8.05E-01
3.22E+02	1.29E-01	2.69E-02	3.50E-01	8.10E-01
3.23E+02	1.30E-01	2.50E-02	3.53E-01	8.16E-01
3.23E+02	1.31E-01	2.30E-02	3.56E-01	8.22E-01
3.23E+02	1.32E-01	2.11E-02	3.58E-01	8.28E-01
3.23E+02	1.33E-01	1.92E-02	3.61E-01	8.33E-01
3.23E+02	1.34E-01	1.73E-02	3.64E-01	8.38E-01
3.23E+02	1.35E-01	1.54E-02	3.66E-01	8.43E-01
3.23E+02	1.36E-01	1.36E-02	3.68E-01	8.48E-01
3.24E+02	1.36E-01	1.18E-02	3.70E-01	8.52E-01
3.24E+02	1.37E-01	1.01E-02	3.72E-01	8.56E-01
3.24E+02	1.38E-01	8.45E-03	3.74E-01	8.60E-01
3.24E+02	1.38E-01	6.91E-03	3.76E-01	8.63E-01
3.24E+02	1.38E-01	5.47E-03	3.77E-01	8.65E-01
3.24E+02	1.39E-01	4.14E-03	3.78E-01	8.67E-01
3.24E+02	1.39E-01	2.93E-03	3.79E-01	8.68E-01
3.25E+02	1.39E-01	1.84E-03	3.79E-01	8.69E-01
3.25E+02	1.39E-01	9.03E-04	3.79E-01	8.69E-01
3.25E+02	1.39E-01	1.13E-04	3.79E-01	8.67E-01
3.25E+02	1.38E-01	-5.19E-04	3.78E-01	8.66E-01
3.25E+02	1.38E-01	-1.00E-03	3.77E-01	8.63E-01
3.25E+02	1.37E-01	-1.33E-03	3.76E-01	8.59E-01
3.25E+02	1.36E-01	-1.53E-03	3.74E-01	8.55E-01
3.26E+02	1.35E-01	-1.59E-03	3.72E-01	8.50E-01
3.26E+02	1.34E-01	-1.53E-03	3.70E-01	8.44E-01
3.26E+02	1.33E-01	-1.34E-03	3.68E-01	8.38E-01
3.26E+02	1.32E-01	-1.05E-03	3.65E-01	8.30E-01
3.26E+02	1.30E-01	-6.43E-04	3.62E-01	8.22E-01
3.26E+02	1.29E-01	-1.39E-04	3.59E-01	8.14E-01
3.26E+02	1.27E-01	4.58E-04	3.55E-01	8.05E-01
3.26E+02	1.26E-01	1.14E-03	3.52E-01	7.95E-01
3.27E+02	1.24E-01	1.91E-03	3.48E-01	7.85E-01
3.27E+02	1.22E-01	2.74E-03	3.44E-01	7.74E-01
3.27E+02	1.20E-01	3.65E-03	3.40E-01	7.63E-01
3.27E+02	1.18E-01	4.61E-03	3.36E-01	7.51E-01
3.27E+02	1.16E-01	5.63E-03	3.31E-01	7.39E-01
3.27E+02	1.14E-01	6.70E-03	3.27E-01	7.26E-01
3.27E+02	1.12E-01	7.81E-03	3.22E-01	7.13E-01
3.28E+02	1.10E-01	8.95E-03	3.18E-01	6.99E-01
3.28E+02	1.08E-01	1.01E-02	3.13E-01	6.85E-01
3.28E+02	1.06E-01	1.13E-02	3.08E-01	6.71E-01
3.28E+02	1.03E-01	1.25E-02	3.03E-01	6.56E-01
3.28E+02	1.01E-01	1.38E-02	2.99E-01	6.41E-01
3.28E+02	9.87E-02	1.50E-02	2.94E-01	6.26E-01
3.28E+02	9.64E-02	1.63E-02	2.89E-01	6.10E-01
3.29E+02	9.40E-02	1.76E-02	2.84E-01	5.95E-01
3.29E+02	9.16E-02	1.89E-02	2.79E-01	5.79E-01
3.29E+02	8.92E-02	2.02E-02	2.74E-01	5.63E-01
3.29E+02	8.68E-02	2.16E-02	2.69E-01	5.47E-01
3.29E+02	8.45E-02	2.29E-02	2.64E-01	5.31E-01
3.29E+02	8.21E-02	2.42E-02	2.58E-01	5.15E-01
3.29E+02	7.97E-02	2.56E-02	2.53E-01	4.99E-01
3.30E+02	7.73E-02	2.69E-02	2.48E-01	4.82E-01
3.30E+02	7.49E-02	2.83E-02	2.43E-01	4.66E-01
3.30E+02	7.26E-02	2.96E-02	2.38E-01	4.50E-01
3.30E+02	7.03E-02	3.09E-02	2.33E-01	4.35E-01
3.30E+02	6.80E-02	3.23E-02	2.28E-01	4.19E-01
3.30E+02	6.57E-02	3.36E-02	2.23E-01	4.04E-01
3.30E+02	6.34E-02	3.49E-02	2.18E-01	3.88E-01
3.31E+02	6.12E-02	3.62E-02	2.13E-01	3.73E-01
3.31E+02	5.91E-02	3.75E-02	2.08E-01	3.59E-01
3.31E+02	5.70E-02	3.87E-02	2.03E-01	3.44E-01
3.31E+02	5.49E-02	4.00E-02	1.98E-01	3.30E-01
3.31E+02	5.29E-02	4.12E-02	1.93E-01	3.16E-01
3.31E+02	5.09E-02	4.24E-02	1.88E-01	3.03E-01
3.31E+02	4.90E-02	4.36E-02	1.84E-01	2.90E-01
3.31E+02	4.71E-02	4.47E-02	1.79E-01	2.77E-01
3.32E+02	4.53E-02	4.58E-02	1.75E-01	2.65E-01
3.32E+02	4.35E-02	4.69E-02	1.70E-01	2.53E-01
3.32E+02	4.18E-02	4.80E-02	1.66E-01	2.42E-01
3.32E+02	4.02E-02	4.90E-02	1.62E-01	2.31E-01
3.32E+02	3.86E-02	4.99E-02	1.58E-01	2.20E-01
3.32E+02	3.72E-02	5.09E-02	1.54E-01	2.10E-01
3.32E+02	3.57E-02	5.18E-02	1.50E-01	2.00E-01
3.33E+02	3.44E-02	5.26E-02	1.46E-01	1.91E-01
3.33E+02	3.32E-02	5.34E-02	1.43E-01	1.83E-01
3.33E+02	3.20E-02	5.42E-02	1.40E-01	1.75E-01
3.33E+02	3.09E-02	5.49E-02	1.36E-01	1.67E-01
3.33E+02	2.99E-02	5.56E-02	1.33E-01	1.61E-01
3.33E+02	2.89E-02	5.62E-02	1.31E-01	1.54E-01
3.33E+02	2.81E-02	5.67E-02	1.28E-01	1.49E-01
3.34E+02	2.74E-02	5.72E-02	1.26E-01	1.44E-01
3.34E+02	2.67E-02	5.77E-02	1.23E-01	1.39E-01
3.34E+02	2.61E-02	5.81E-02	1.21E-01	1.35E-01
3.34E+02	2.56E-02	5.84E-02	1.19E-01	1.32E-01
3.34E+02	2.51E-02	5.87E-02	1.18E-01	1.29E-01
3.34E+02	2.47E-02	5.89E-02	1.16E-01	1.26E-01
3.34E+02	2.44E-02	5.91E-02	1.15E-01	1.24E-01
3.35E+02	2.42E-02	5.92E-02	1.13E-01	1.22E-01
3.35E+02	2.40E-02	5.93E-02	1.12E-01	1.21E-01
3.35E+02	2.39E-02	5.93E-02	1.11E-01	1.19E-01
3.35E+02	2.38E-02	5.92E-02	1.10E-01	1.19E-01
3.35E+02	2.37E-02	5.91E-02	1.09E-01	1.18E-01
3.35E+02	2.37E-02	5.89E-02	1.08E-01	1.18E-01
3.35E+02	2.38E-02	5.87E-02	1.08E-01	1.18E-01
3.36E+02	2.39E-02	5.85E-02	1.07E-01	1.18E-01
3.36E+02	2.40E-02	5.81E-02	1.07E-01	1.18E-01
3.36E+02	2.42E-02	5.78E-02	1.06E-01	1.19E-01
3.36E+02	2.44E-02	5.73E-02	1.06E-01	1.19E-01
3.36E+02	2.46E-02	5.68E-02	1.06E-01	1.20E-01
3.36E+02	2.48E-02	5.63E-02	1.06E-01	1.21E-01
3.36E+02	2.51E-02	5.57E-02	1.05E-01	1.22E-01
3.36E+02	2.54E-02	5.50E-02	1.05E-01	1.23E-01
3.37E+02	2.57E-02	5.43E-02	1.05E-01	1.24E-01
3.37E+02	2.60E-02	5.36E-02	1.05E-01	1.25E-01
3.37E+02	2.64E-02	5.29E-02	1.05E-01	1.26E-01
3.37E+02	2.67E-02	5.21E-02	1.06E-01	1.28E-01
3.37E+02	2.71E-02	5.13E-02	1.06E-01	1.29E-01
3.37E+02	2.75E-02	5.04E-02	1.06E-01	1.31E-01
3.37E+02	2.79E-02	4.96E-02	1.06E-01	1.32E-01
3.38E+02	2.83E-02	4.87E-02	1.06E-01	1.34E-01
3.38E+02	2.88E-02	4.78E-02	1.06E-01	1.35E-01
3.38E+02	2.92E-02	4.70E-02	1.07E-01	1.37E-01
3.38E+02	2.96E-02	4.61E-02	1.07E-01	1.38E-01
3.38E+02	3.01E-02	4.52E-02	1.07E-01	1.40E-01
3.38E+02	3.06E-02	4.44E-02	1.07E-01	1.42E-01
3.38E+02	3.10E-02	4.35E-02	1.07E-01	1.44E-01
3.39E+02	3.15E-02	4.27E-02	1.08E-01	1.46E-01
3.39E+02	3.19E-02	4.19E-02	1.08E-01	1.47E-01
3.39E+02	3.24E-02	4.11E-02	1.08E-01	1.49E-01
3.39E+02	3.29E-02	4.04E-02	1.08E-01	1.51E-01
3.39E+02	3.34E-02	3.96E-02	1.08E-01	1.53E-01
3.39E+02	3.38E-02	3.89E-02	1.08E-01	1.55E-01
3.39E+02	3.43E-02	3.83E-02	1.08E-01	1.57E-01
3.40E+02	3.48E-02	3.76E-02	1.08E-01	1.59E-01
3.40E+02	3.52E-02	3.70E-02	1.08E-01	1.61E-01
3.40E+02	3.57E-02	3.64E-02	1.08E-01	1.63E-01
3.40E+02	3.62E-02	3.58E-02	1.08E-01	1.65E-01
3.40E+02	3.66E-02	3.52E-02	1.08E-01	1.67E-01
3.40E+02	3.71E-02	3.47E-02	1.08E-01	1.69E-01
3.40E+02	3.76E-02	3.41E-02	1.08E-01	1.71E-01
3.41E+02	3.80E-02	3.36E-02	1.08E-01	1.73E-01
3.41E+02	3.85E-02	3.30E-02	1.08E-01	1.75E-01
3.41E+02	3.90E-02	3.25E-02	1.08E-01	1.77E-01
3.41E+02	3.95E-02	3.20E-02	1.08E-01	1.79E-01
3.41E+02	4.00E-02	3.15E-02	1.09E-01	1.81E-01
3.41E+02	4.04E-02	3.10E-02	1.09E-01	1.83E-01
3.41E+02	4.09E-02	3.05E-02	1.09E-01	1.85E-01
3.41E+02	4.14E-02	3.00E-02	1.09E-01	1.87E-01
3.42E+02	4.19E-02	2.95E-02	1.09E-01	1.89E-01
3.42E+02	4.24E-02	2.91E-02	1.10E-01	1.91E-01
3.42E+02	4.29E-02	2.86E-02	1.10E-01	1.93E-01
3.42E+02	4.34E-02	2.81E-02	1.11E-01	1.95E-01
3.42E+02	4.39E-02	2.76E-02	1.11E-01	1.97E-01
3.42E+02	4.44E-02	2.71E-02	1.12E-01	1.99E-01
3.42E+02	4.49E-02	2.66E-02	1.12E-01	2.01E-01
3.43E+02	4.54E-02	2.61E-02	1.13E-01	2.03E-01
3.43E+02	4.58E-02	2.56E-02	1.13E-01	2.05E-01
3.43E+02	4.63E-02	2.51E-02	1.14E-01	2.07E-01
3.43E+02	4.67E-02	2.46E-02	1.15E-01	2.09E-01
3.43E+02	4.72E-02	2.41E-02	1.16E-01	2.11E-01
3.43E+02	4.76E-02	2.36E-02	1.16E-01	2.12E-01
3.43E+02	4.80E-02	2.32E-02	1.17E-01	2.14E-01
3.44E+02	4.83E-02	2.27E-02	1.18E-01	2.16E-01
3.44E+02	4.87E-02	2.22E-02	1.19E-01	2.17E-01
3.44E+02	4.90E-02	2.18E-02	1.20E-01	2.19E-01
3.44E+02	4.93E-02	2.13E-02	1.21E-01	2.20E-01
3.44E+02	4.96E-02	2.09E-02	1.22E-01	2.22E-01
3.44E+02	4.99E-02	2.04E-02	1.23E-01	2.23E-01
3.44E+02	5.01E-02	2.00E-02	1.25E-01	2.25E-01
3.45E+02	5.03E-02	1.95E-02	1.26E-01	2.26E-01
3.45E+02	5.05E-02	1.91E-02	1.27E-01	2.27E-01
3.45E+02	5.06E-02	1.87E-02	1.28E-01	2.28E-01
3.45E+02	5.07E-02	1.83E-02	1.30E-01	2.29E-01
3.45E+02	5.08E-02	1.79E-02	1.31E-01	2.30E-01
3.45E+02	5.09E-02	1.75E-02	1.32E-01	2.32E-01
3.45E+02	5.10E-02	1.71E-02	1.34E-01	2.33E-01
3.45E+02	5.10E-02	1.67E-02	1.35E-01	2.34E-01
3.46E+02	5.10E-02	1.63E-02	1.37E-01	2.35E-01
3.46E+02	5.11E-02	1.60E-02	1.38E-01	2.36E-01
3.46E+02	5.11E-02	1.56E-02	1.40E-01	2.37E-01
3.46E+02	5.12E-02	1.52E-02	1.41E-01	2.39E-01
3.46E+02	5.12E-02	1.48E-02	1.43E-01	2.40E-01
3.46E+02	5.12E-02	1.45E-02	1.45E-01	2.42E-01
3.46E+02	5.13E-02	1.41E-02	1.46E-01	2.43E-01
3.47E+02	5.14E-02	1.38E-02	1.48E-01	2.45E-01
3.47E+02	5.14E-02	1.34E-02	1.50E-01	2.47E-01
3.47E+02	5.15E-02	1.30E-02	1.52E-01	2.49E-01
3.47E+02	5.16E-02	1.27E-02	1.53E-01	2.51E-01
3.47E+02	5.18E-02	1.23E-02	1.55E-01	2.53E-01
3.47E+02	5.20E-02	1.20E-02	1.57E-01	2.56E-01
3.47E+02	5.21E-02	1.16E-02	1.59E-01	2.58E-01
3.48E+02	5.24E-02	1.13E-02	1.61E-01	2.61E-01
3.48E+02	5.26E-02	1.09E-02	1.62E-01	2.64E-01
3.48E+02	5.28E-02	1.06E-02	1.64E-01	2.67E-01
3.48E+02	5.30E-02	1.03E-02	1.66E-01	2.70E-01
3.48E+02	5.32E-02	9.99E-03	1.68E-01	2.73E-01
3.48E+02	5.34E-02	9.71E-03	1.69E-01	2.76E-01
3.48E+02	5.36E-02	9.46E-03	1.71E-01	2.79E-01
3.49E+02	5.37E-02	9.23E-03	1.72E-01	2.81E-01
3.49E+02	5.38E-02	9.03E-03	1.74E-01	2.84E-01
3.49E+02	5.38E-02	8.87E-03	1.75E-01	2.86E-01
3.49E+02	5.38E-02	8.74E-03	1.76E-01	2.88E-01
3.49E+02	5.37E-02	8.64E-03	1.77E-01	2.90E-01
3.49E+02	5.36E-02	8.59E-03	1.78E-01	2.91E-01
3.49E+02	5.34E-02	8.58E-03	1.79E-01	2.92E-01
3.50E+02	5.31E-02	8.62E-03	1.79E-01	2.92E-01
3.50E+02	5.28E-02	8.71E-03	1.80E-01	2.93E-01
3.50E+02	5.23E-02	8.85E-03	1.80E-01	2.92E-01
3.50E+02	5.17E-02	9.05E-03	1.80E-01	2.91E-01
3.50E+02	5.10E-02	9.31E-03	1.79E-01	2.90E-01
3.50E+02	5.03E-02	9.63E-03	1.79E-01	2.88E-01
3.50E+02	4.94E-02	9.99E-03	1.78E-01	2.85E-01
3.50E+02	4.84E-02	1.04E-02	1.77E-01	2.82E-01
3.51E+02	4.73E-02	1.09E-02	1.75E-01	2.78E-01
3.51E+02	4.62E-02	1.14E-02	1.74E-01	2.74E-01
3.51E+02	4.49E-02	1.19E-02	1.72E-01	2.70E-01
3.51E+02	4.36E-02	1.25E-02	1.71E-01	2.65E-01
3.51E+02	4.22E-02	1.30E-02	1.69E-01	2.59E-01
3.51E+02	4.08E-02	1.36E-02	1.66E-01	2.54E-01
3.51E+02	3.93E-02	1.42E-02	1.64E-01	2.48E-01
3.52E+02	3.77E-02	1.49E-02	1.62E-01	2.41E-01
3.52E+02	3.61E-02	1.55E-02	1.59E-01	2.35E-01
3.52E+02	3.45E-02	1.61E-02	1.56E-01	2.28E-01
3.52E+02	3.28E-02	1.67E-02	1.53E-01	2.20E-01
3.52E+02	3.11E-02	1.73E-02	1.51E-01	2.13E-01
3.52E+02	2.93E-02	1.78E-02	1.47E-01	2.05E-01
3.52E+02	2.75E-02	1.84E-02	1.44E-01	1.98E-01
3.53E+02	2.58E-02	1.89E-02	1.41E-01	1.90E-01
3.53E+02	2.40E-02	1.94E-02	1.38E-01	1.82E-01
3.53E+02	2.22E-02	1.98E-02	1.34E-01	1.74E-01
3.53E+02	2.04E-02	2.02E-02	1.31E-01	1.65E-01
3.53E+02	1.86E-02	2.06E-02	1.27E-01	1.57E-01
3.53E+02	1.68E-02	2.09E-02	1.24E-01	1.49E-01
3.53E+02	1.50E-02	2.11E-02	1.20E-01	1.40E-01
3.54E+02	1.33E-02	2.14E-02	1.17E-01	1.32E-01
3.54E+02	1.15E-02	2.15E-02	1.13E-01	1.24E-01
3.54E+02	9.69E-03	2.17E-02	1.09E-01	1.15E-01
3.54E+02	7.91E-03	2.18E-02	1.06E-01	1.07E-01
3.54E+02	6.13E-03	2.18E-02	1.02E-01	9.83E-02
3.54E+02	4.36E-03	2.19E-02	9.80E-02	8.98E-02
3.54E+02	2.59E-03	2.18E-02	9.42E-02	8.14E-02
3.55E+02	8.27E-04	2.18E-02	9.04E-02	7.30E-02
3.55E+02	-9.34E-04	2.17E-02	8.65E-02	6.47E-02
3.55E+02	-2.69E-03	2.15E-02	8.27E-02	5.64E-02
3.55E+02	-4.44E-03	2.14E-02	7.88E-02	4.82E-02
3.55E+02	-6.19E-03	2.11E-02	7.49E-02	4.00E-02
3.55E+02	-7.93E-03	2.09E-02	7.10E-02	3.19E-02
3.55E+02	-9.67E-03	2.06E-02	6.72E-02	2.39E-02
3.55E+02	-1.14E-02	2.03E-02	6.33E-02	1.60E-02
3.56E+02	-1.31E-02	1.99E-02	5.94E-02	8.15E-03
3.56E+02	-1.48E-02	1.95E-02	5.56E-02	4.58E-04
3.56E+02	-1.65E-02	1.91E-02	5.18E-02	-7.10E-03
3.56E+02	-1.82E-02	1.86E-02	4.80E-02	-1.45E-02
3.56E+02	-1.99E-02	1.81E-02	4.42E-02	-2.17E-02
3.56E+02	-2.15E-02	1.76E-02	4.05E-02	-2.88E-02
3.56E+02	-2.31E-02	1.71E-02	3.69E-02	-3.56E-02
3.57E+02	-2.47E-02	1.65E-02	3.34E-02	-4.22E-02
3.57E+02	-2.62E-02	1.59E-02	2.99E-02	-4.85E-02
3.57E+02	-2.77E-02	1.54E-02	2.65E-02	-5.45E-02
3.57E+02	-2.91E-02	1.47E-02	2.32E-02	-6.03E-02
3.57E+02	-3.05E-02	1.41E-02	2.01E-02	-6.57E-02
3.57E+02	-3.18E-02	1.35E-02	1.70E-02	-7.08E-02
3.57E+02	-3.30E-02	1.28E-02	1.41E-02	-7.55E-02
3.58E+02	-3.41E-02	1.22E-02	1.14E-02	-7.98E-02
3.58E+02	-3.52E-02	1.15E-02	8.78E-03	-8.38E-02
3.58E+02	-3.62E-02	1.09E-02	6.34E-03	-8.73E-02
3.58E+02	-3.70E-02	1.02E-02	4.08E-03	-9.04E-02
3.58E+02	-3.78E-02	9.58E-03	1.99E-03	-9.30E-02
3.58E+02	-3.85E-02	8.93E-03	1.04E-04	-9.51E-02
3.58E+02	-3.91E-02	8.30E-03	-1.58E-03	-9.67E-02
3.59E+02	-3.96E-02	7.67E-03	-3.06E-03	-9.78E-02
3.59E+02	-3.99E-02	7.06E-03	-4.33E-03	-9.84E-02
3.59E+02	-4.02E-02	6.46E-03	-5.40E-03	-9.85E-02
3.59E+02	-4.03E-02	5.87E-03	-6.27E-03	-9.82E-02
3.59E+02	-4.04E-02	5.30E-03	-6.97E-03	-9.74E-02
3.59E+02	-4.03E-02	4.74E-03	-7.49E-03	-9.63E-02
3.59E+02	-4.02E-02	4.19E-03	-7.85E-03	-9.48E-02
3.60E+02	-4.00E-02	3.66E-03	-8.05E-03	-9.29E-02
3.60E+02	-3.97E-02	3.15E-03	-8.10E-03	-9.07E-02
3.60E+02	-3.93E-02	2.65E-03	-8.01E-03	-8.82E-02
3.60E+02	-3.89E-02	2.17E-03	-7.78E-03	-8.54E-02
3.60E+02	-3.84E-02	1.72E-03	-7.43E-03	-8.24E-02
3.60E+02	-3.79E-02	1.28E-03	-6.96E-03	-7.92E-02
3.60E+02	-3.72E-02	8.55E-04	-6.39E-03	-7.58E-02
3.60E+02	-3.66E-02	4.56E-04	-5.72E-03	-7.22E-02
3.61E+02	-3.59E-02	7.89E-05	-4.95E-03	-6.84E-02
3.61E+02	-3.51E-02	-2.76E-04	-4.10E-03	-6.46E-02
3.61E+02	-3.43E-02	-6.08E-04	-3.17E-03	-6.07E-02
3.61E+02	-3.35E-02	-9.17E-04	-2.18E-03	-5.67E-02
3.61E+02	-3.27E-02	-1.20E-03	-1.13E-03	-5.27E-02
3.61E+02	-3.18E-02	-1.46E-03	-2.42E-05	-4.86E-02
3.61E+02	-3.09E-02	-1.69E-03	1.13E-03	-4.46E-02
3.62E+02	-3.00E-02	-1.90E-03	2.32E-03	-4.06E-02
3.62E+02	-2.90E-02	-2.08E-03	3.56E-03	-3.65E-02
3.62E+02	-2.81E-02	-2.24E-03	4.85E-03	-3.25E-02
3.62E+02	-2.71E-02	-2.37E-03	6.17E-03	-2.85E-02
3.62E+02	-2.61E-02	-2.47E-03	7.53E-03	-2.45E-02
3.62E+02	-2.52E-02	-2.55E-03	8.93E-03	-2.05E-02
3.62E+02	-2.42E-02	-2.61E-03	1.04E-02	-1.65E-02
3.63E+02	-2.31E-02	-2.63E-03	1.18E-02	-1.25E-02
3.63E+02	-2.21E-02	-2.63E-03	1.33E-02	-8.59E-03
3.63E+02	-2.11E-02	-2.61E-03	1.49E-02	-4.67E-03
3.63E+02	-2.01E-02	-2.55E-03	1.64E-02	-7.71E-04
3.63E+02	-1.90E-02	-2.48E-03	1.80E-02	3.10E-03
3.63E+02	-1.80E-02	-2.37E-03	1.96E-02	6.94E-03
3.63E+02	-1.70E-02	-2.24E-03	2.13E-02	1.07E-02
3.64E+02	-1.59E-02	-2.08E-03	2.29E-02	1.45E-02
3.64E+02	-1.49E-02	-1.89E-03	2.46E-02	1.83E-02
3.64E+02	-1.39E-02	-1.68E-03	2.63E-02	2.20E-02
3.64E+02	-1.29E-02	-1.44E-03	2.81E-02	2.56E-02
3.64E+02	-1.19E-02	-1.18E-03	2.98E-02	2.92E-02
3.64E+02	-1.09E-02	-8.85E-04	3.15E-02	3.28E-02
3.64E+02	-9.88E-03	-5.69E-04	3.33E-02	3.63E-02
3.64E+02	-8.91E-03	-2.31E-04	3.51E-02	3.98E-02
3.65E+02	-7.94E-03	1.27E-04	3.68E-02	4.32E-02
3.65E+02	-6.99E-03	5.02E-04	3.86E-02	4.65E-02
3.65E+02	-6.05E-03	8.93E-04	4.04E-02	4.98E-02
3.65E+02	-5.12E-03	1.30E-03	4.21E-02	5.30E-02
3.65E+02	-4.21E-03	1.71E-03	4.38E-02	5.61E-02
3.65E+02	-3.31E-03	2.14E-03	4.56E-02	5.91E-02
3.65E+02	-2.43E-03	2.57E-03	4.72E-02	6.21E-02
3.66E+02	-1.56E-03	3.01E-03	4.89E-02	6.50E-02
3.66E+02	-7.16E-04	3.45E-03	5.05E-02	6.77E-02
3.66E+02	1.16E-04	3.89E-03	5.21E-02	7.04E-02
3.66E+02	9.30E-04	4.33E-03	5.37E-02	7.30E-02
3.66E+02	1.72E-03	4.77E-03	5.52E-02	7.55E-02
3.66E+02	2.50E-03	5.21E-03	5.66E-02	7.78E-02
3.66E+02	3.26E-03	5.63E-03	5.81E-02	8.01E-02
3.67E+02	3.99E-03	6.05E-03	5.94E-02	8.22E-02
3.67E+02	4.70E-03	6.45E-03	6.07E-02	8.42E-02
3.67E+02	5.40E-03	6.85E-03	6.19E-02	8.61E-02
3.67E+02	6.06E-03	7.22E-03	6.31E-02	8.78E-02
3.67E+02	6.71E-03	7.59E-03	6.42E-02	8.95E-02
3.67E+02	7.34E-03	7.93E-03	6.53E-02	9.10E-02
3.67E+02	7.96E-03	8.27E-03	6.63E-02	9.24E-02
3.68E+02	8.56E-03	8.59E-03	6.72E-02	9.37E-02
3.68E+02	9.14E-03	8.89E-03	6.82E-02	9.50E-02
3.68E+02	9.71E-03	9.18E-03	6.91E-02	9.61E-02
3.68E+02	1.03E-02	9.46E-03	6.99E-02	9.71E-02
3.68E+02	1.08E-02	9.72E-03	7.08E-02	9.81E-02
3.68E+02	1.14E-02	9.97E-03	7.16E-02	9.90E-02
3.68E+02	1.19E-02	1.02E-02	7.25E-02	9.99E-02
3.69E+02	1.24E-02	1.04E-02	7.33E-02	1.01E-01
3.69E+02	1.30E-02	1.06E-02	7.41E-02	1.01E-01
3.69E+02	1.35E-02	1.08E-02	7.50E-02	1.02E-01
3.69E+02	1.40E-02	1.10E-02	7.59E-02	1.03E-01
3.69E+02	1.45E-02	1.12E-02	7.67E-02	1.04E-01
3.69E+02	1.51E-02	1.13E-02	7.77E-02	1.04E-01
3.69E+02	1.56E-02	1.15E-02	7.86E-02	1.05E-01
3.69E+02	1.61E-02	1.16E-02	7.96E-02	1.05E-01
3.70E+02	1.67E-02	1.17E-02	8.06E-02	1.06E-01
3.70E+02	1.72E-02	1.18E-02	8.17E-02	1.07E-01
3.70E+02	1.78E-02	1.19E-02	8.29E-02	1.07E-01
3.70E+02	1.84E-02	1.19E-02	8.40E-02	1.08E-01
3.70E+02	1.90E-02	1.20E-02	8.53E-02	1.09E-01
3.70E+02	1.95E-02	1.20E-02	8.66E-02	1.09E-01
3.70E+02	2.01E-02	1.21E-02	8.79E-02	1.10E-01
3.71E+02	2.07E-02	1.21E-02	8.93E-02	1.11E-01
3.71E+02	2.13E-02	1.21E-02	9.07E-02	1.12E-01
3.71E+02	2.19E-02	1.20E-02	9.21E-02	1.12E-01
3.71E+02	2.25E-02	1.20E-02	9.36E-02	1.13E-01
3.71E+02	2.31E-02	1.20E-02	9.52E-02	1.14E-01
3.71E+02	2.37E-02	1.19E-02	9.67E-02	1.15E-01
3.71E+02	2.43E-02	1.18E-02	9.84E-02	1.16E-01
3.72E+02	2.49E-02	1.17E-02	1.00E-01	1.17E-01
3.72E+02	2.55E-02	1.15E-02	1.02E-01	1.18E-01
3.72E+02	2.61E-02	1.14E-02	1.03E-01	1.19E-01
3.72E+02	2.67E-02	1.12E-02	1.05E-01	1.20E-01
3.72E+02	2.73E-02	1.10E-02	1.07E-01	1.21E-01
3.72E+02	2.78E-02	1.08E-02	1.09E-01	1.22E-01
3.72E+02	2.84E-02	1.06E-02	1.11E-01	1.23E-01
3.73E+02	2.90E-02	1.03E-02	1.13E-01	1.24E-01
3.73E+02	2.95E-02	1.01E-02	1.15E-01	1.25E-01
3.73E+02	3.01E-02	9.78E-03	1.16E-01	1.26E-01
3.73E+02	3.06E-02	9.48E-03	1.18E-01	1.28E-01
3.73E+02	3.11E-02	9.16E-03	1.20E-01	1.29E-01
3.73E+02	3.16E-02	8.84E-03	1.22E-01	1.30E-01
3.73E+02	3.21E-02	8.51E-03	1.24E-01	1.31E-01
3.74E+02	3.25E-02	8.17E-03	1.26E-01	1.32E-01
3.74E+02	3.29E-02	7.83E-03	1.28E-01	1.34E-01
3.74E+02	3.33E-02	7.49E-03	1.30E-01	1.35E-01
3.74E+02	3.37E-02	7.15E-03	1.32E-01	1.36E-01
3.74E+02	3.40E-02	6.82E-03	1.34E-01	1.37E-01
3.74E+02	3.43E-02	6.50E-03	1.35E-01	1.38E-01
3.74E+02	3.45E-02	6.18E-03	1.37E-01	1.39E-01
3.74E+02	3.48E-02	5.87E-03	1.39E-01	1.40E-01
3.75E+02	3.49E-02	5.58E-03	1.40E-01	1.41E-01
3.75E+02	3.51E-02	5.31E-03	1.42E-01	1.42E-01
3.75E+02	3.52E-02	5.05E-03	1.43E-01	1.42E-01
3.75E+02	3.52E-02	4.82E-03	1.44E-01	1.43E-01
3.75E+02	3.52E-02	4.61E-03	1.45E-01	1.43E-01
3.75E+02	3.51E-02	4.42E-03	1.46E-01	1.44E-01
3.75E+02	3.50E-02	4.27E-03	1.47E-01	1.44E-01
3.76E+02	3.48E-02	4.13E-03	1.48E-01	1.44E-01
3.76E+02	3.46E-02	4.03E-03	1.49E-01	1.44E-01
3.76E+02	3.44E-02	3.94E-03	1.50E-01	1.44E-01
3.76E+02	3.41E-02	3.89E-03	1.50E-01	1.44E-01
3.76E+02	3.37E-02	3.86E-03	1.51E-01	1.44E-01
3.76E+02	3.34E-02	3.85E-03	1.51E-01	1.43E-01
3.76E+02	3.30E-02	3.87E-03	1.51E-01	1.43E-01
3.77E+02	3.26E-02	3.91E-03	1.51E-01	1.43E-01
3.77E+02	3.21E-02	3.98E-03	1.52E-01	1.42E-01
3.77E+02	3.16E-02	4.07E-03	1.52E-01	1.42E-01
3.77E+02	3.11E-02	4.18E-03	1.52E-01	1.41E-01
3.77E+02	3.06E-02	4.32E-03	1.52E-01	1.40E-01
3.77E+02	3.01E-02	4.48E-03	1.52E-01	1.40E-01
3.77E+02	2.96E-02	4.66E-03	1.52E-01	1.39E-01
3.78E+02	2.91E-02	4.87E-03	1.51E-01	1.38E-01
3.78E+02	2.85E-02	5.10E-03	1.51E-01	1.37E-01
3.78E+02	2.80E-02	5.35E-03	1.51E-01	1.36E-01
3.78E+02	2.74E-02	5.62E-03	1.51E-01	1.36E-01
3.78E+02	2.69E-02	5.91E-03	1.51E-01	1.35E-01
3.78E+02	2.64E-02	6.23E-03	1.50E-01	1.34E-01
3.78E+02	2.59E-02	6.56E-03	1.50E-01	1.33E-01
3.79E+02	2.53E-02	6.91E-03	1.50E-01	1.32E-01
3.79E+02	2.48E-02	7.29E-03	1.50E-01	1.31E-01
3.79E+02	2.43E-02	7.68E-03	1.49E-01	1.30E-01
3.79E+02	2.38E-02	8.08E-03	1.49E-01	1.29E-01
3.79E+02	2.33E-02	8.50E-03	1.49E-01	1.29E-01
3.79E+02	2.28E-02	8.94E-03	1.48E-01	1.28E-01
3.79E+02	2.24E-02	9.39E-03	1.48E-01	1.27E-01
3.79E+02	2.19E-02	9.86E-03	1.48E-01	1.26E-01
3.80E+02	2.14E-02	1.03E-02	1.47E-01	1.25E-01
3.80E+02	2.09E-02	1.08E-02	1.47E-01	1.24E-01
3.80E+02	2.05E-02	1.13E-02	1.47E-01	1.23E-01
3.80E+02	2.00E-02	1.18E-02	1.47E-01	1.22E-01
3.80E+02	1.95E-02	1.24E-02	1.46E-01	1.21E-01
3.80E+02	1.91E-02	1.29E-02	1.46E-01	1.19E-01
3.80E+02	1.86E-02	1.34E-02	1.46E-01	1.18E-01
3.81E+02	1.82E-02	1.40E-02	1.45E-01	1.17E-01
3.81E+02	1.77E-02	1.45E-02	1.45E-01	1.16E-01
3.81E+02	1.73E-02	1.51E-02	1.45E-01	1.15E-01
3.81E+02	1.69E-02	1.56E-02	1.44E-01	1.14E-01
3.81E+02	1.64E-02	1.62E-02	1.44E-01	1.13E-01
3.81E+02	1.60E-02	1.68E-02	1.44E-01	1.11E-01
3.81E+02	1.56E-02	1.73E-02	1.44E-01	1.10E-01
3.82E+02	1.52E-02	1.79E-02	1.44E-01	1.09E-01
3.82E+02	1.47E-02	1.85E-02	1.44E-01	1.08E-01
3.82E+02	1.44E-02	1.91E-02	1.44E-01	1.07E-01
3.82E+02	1.40E-02	1.96E-02	1.44E-01	1.06E-01
3.82E+02	1.36E-02	2.02E-02	1.44E-01	1.05E-01
3.82E+02	1.33E-02	2.08E-02	1.45E-01	1.05E-01
3.82E+02	1.29E-02	2.13E-02	1.45E-01	1.04E-01
3.83E+02	1.26E-02	2.19E-02	1.46E-01	1.04E-01
3.83E+02	1.23E-02	2.25E-02	1.46E-01	1.03E-01
3.83E+02	1.20E-02	2.30E-02	1.47E-01	1.03E-01
3.83E+02	1.18E-02	2.36E-02	1.48E-01	1.03E-01
3.83E+02	1.15E-02	2.41E-02	1.50E-01	1.03E-01
3.83E+02	1.13E-02	2.46E-02	1.51E-01	1.04E-01
3.83E+02	1.11E-02	2.52E-02	1.53E-01	1.04E-01
3.83E+02	1.10E-02	2.57E-02	1.54E-01	1.05E-01
[truncated: 21 more rows]
